# Supplementary material for: A repository of protein abundance data of drug metabolizing enzymes and transporters for applications in physiologically based pharmacokinetic (PBPK) modelling and simulation
Source: Sci Rep. 2019 Jul 4;9:9709. doi: 10.1038/s41598-019-45778-9 (PMC6609630; doi:10.1038/s41598-019-45778-9)
Supplement: Supplementary file 2 — Supplementary Table S1 [file 41598_2019_45778_MOESM2_ESM.xlsx]

## Sheet: Repository of DMET proteins
Protein_name	Gene_name	Alternate_names	Uniprot_entry	Species	Tissue	Invitro_model	Protein_abundance_mean	Protein_abundance_median	Unit	SD	%CV	Range (min-max)	Sample size (n)	Analytical_method	Abs_rel	Age_type	Age	Sex	Ethnicity	Disease	Smoker	Alcohol_cons	Medication_use	Genotype	Reference	Study ID
Liver carboxylesterase 1	CES1 CES2, SES1	Acyl-coenzyme A:cholesterol acyltransferase (ACAT), Brain carboxylesterase hBr1, Carboxylesterase 1 (CE-1, hCE-1), Cocaine carboxylesterase, Egasyn, HMSE, Methylumbelliferyl-acetate deacetylase 1, Monocyte/macrophage serine esterase, Retinyl ester hydrolase (REH), Serine esterase 1, Triacylglycerol hydrolase (TGH)	P23141	Human	Liver	Microsome	6.27		pmol/mg microsomal protein			4.2-13.4	36	Western blotting	Absolute		Birth to 3 weeks								https://www.ncbi.nlm.nih.gov/pubmed/26825642	1
Liver carboxylesterase 1	CES1 CES2, SES1	Acyl-coenzyme A:cholesterol acyltransferase (ACAT), Brain carboxylesterase hBr1, Carboxylesterase 1 (CE-1, hCE-1), Cocaine carboxylesterase, Egasyn, HMSE, Methylumbelliferyl-acetate deacetylase 1, Monocyte/macrophage serine esterase, Retinyl ester hydrolase (REH), Serine esterase 1, Triacylglycerol hydrolase (TGH)	P23141	Human	Liver	Microsome	16.8		pmol/mg microsomal protein			13.2-20.8	91	Western blotting	Absolute		3 weeks to 6 years								https://www.ncbi.nlm.nih.gov/pubmed/26825642	1
Liver carboxylesterase 1	CES1 CES2, SES1	Acyl-coenzyme A:cholesterol acyltransferase (ACAT), Brain carboxylesterase hBr1, Carboxylesterase 1 (CE-1, hCE-1), Cocaine carboxylesterase, Egasyn, HMSE, Methylumbelliferyl-acetate deacetylase 1, Monocyte/macrophage serine esterase, Retinyl ester hydrolase (REH), Serine esterase 1, Triacylglycerol hydrolase (TGH)	P23141	Human	Liver	Microsome	18.3		pmol/mg microsomal protein			16.7-21.1	34	Western blotting	Absolute		> 6 years								https://www.ncbi.nlm.nih.gov/pubmed/26825642	1
Liver carboxylesterase 1	CES1 CES2, SES1	Acyl-coenzyme A:cholesterol acyltransferase (ACAT), Brain carboxylesterase hBr1, Carboxylesterase 1 (CE-1, hCE-1), Cocaine carboxylesterase, Egasyn, HMSE, Methylumbelliferyl-acetate deacetylase 1, Monocyte/macrophage serine esterase, Retinyl ester hydrolase (REH), Serine esterase 1, Triacylglycerol hydrolase (TGH)	P23141	Human	Liver	Cytosol	4.7		pmol/mg cytosolic protein			0-8.4	36	Western blotting	Absolute		Birth to 3 weeks								https://www.ncbi.nlm.nih.gov/pubmed/26825642	1
Liver carboxylesterase 1	CES1 CES2, SES1	Acyl-coenzyme A:cholesterol acyltransferase (ACAT), Brain carboxylesterase hBr1, Carboxylesterase 1 (CE-1, hCE-1), Cocaine carboxylesterase, Egasyn, HMSE, Methylumbelliferyl-acetate deacetylase 1, Monocyte/macrophage serine esterase, Retinyl ester hydrolase (REH), Serine esterase 1, Triacylglycerol hydrolase (TGH)	P23141	Human	Liver	Cytosol	15.8		pmol/mg cytosolic protein			11.5-20.5	90	Western blotting	Absolute		3 weeks to 6 years								https://www.ncbi.nlm.nih.gov/pubmed/26825642	1
Liver carboxylesterase 1	CES1 CES2, SES1	Acyl-coenzyme A:cholesterol acyltransferase (ACAT), Brain carboxylesterase hBr1, Carboxylesterase 1 (CE-1, hCE-1), Cocaine carboxylesterase, Egasyn, HMSE, Methylumbelliferyl-acetate deacetylase 1, Monocyte/macrophage serine esterase, Retinyl ester hydrolase (REH), Serine esterase 1, Triacylglycerol hydrolase (TGH)	P23141	Human	Liver	Cytosol	16.6		pmol/mg cytosolic protein			14.3-25.3	36	Western blotting	Absolute		> 6 years								https://www.ncbi.nlm.nih.gov/pubmed/26825642	1
Liver carboxylesterase 1	CES1 CES2, SES1	Acyl-coenzyme A:cholesterol acyltransferase (ACAT), Brain carboxylesterase hBr1, Carboxylesterase 1 (CE-1, hCE-1), Cocaine carboxylesterase, Egasyn, HMSE, Methylumbelliferyl-acetate deacetylase 1, Monocyte/macrophage serine esterase, Retinyl ester hydrolase (REH), Serine esterase 1, Triacylglycerol hydrolase (TGH)	P23141	Human	Liver	Microsome	5.8		pmole/mg protein			0.1-59.5	87	Western blotting	Absolute										https://www.ncbi.nlm.nih.gov/pubmed/26825642	1
Liver carboxylesterase 1	CES1 CES2, SES1	Acyl-coenzyme A:cholesterol acyltransferase (ACAT), Brain carboxylesterase hBr1, Carboxylesterase 1 (CE-1, hCE-1), Cocaine carboxylesterase, Egasyn, HMSE, Methylumbelliferyl-acetate deacetylase 1, Monocyte/macrophage serine esterase, Retinyl ester hydrolase (REH), Serine esterase 1, Triacylglycerol hydrolase (TGH)	P23141	Human	Liver	Cytosol	5.5		pmole/mg protein			0.1-63.3	67	Western blotting	Absolute										https://www.ncbi.nlm.nih.gov/pubmed/26825642	1
Cocaone esterase	CES2, ICE	Carboxylesterase 2 (CE-2, hCE-2), Methylumbelliferyl-acetate deacetylase 2	O00748	Human	Liver	Microsome	1.8		pmol/mg microsomal protein			1.6-2.5	36	Western blotting	Absolute		Birth to 3 weeks								https://www.ncbi.nlm.nih.gov/pubmed/26825642	1
Cocaone esterase	CES2, ICE	Carboxylesterase 2 (CE-2, hCE-2), Methylumbelliferyl-acetate deacetylase 2	O00748	Human	Liver	Microsome	2.9		pmol/mg microsomal protein			2.1-3.7	91	Western blotting	Absolute		3 weeks to 6 years								https://www.ncbi.nlm.nih.gov/pubmed/26825642	1
Cocaone esterase	CES2, ICE	Carboxylesterase 2 (CE-2, hCE-2), Methylumbelliferyl-acetate deacetylase 2	O00748	Human	Liver	Microsome	4.2		pmol/mg microsomal protein			2.7-5.2	34	Western blotting	Absolute		> 6 years								https://www.ncbi.nlm.nih.gov/pubmed/26825642	1
Cocaone esterase	CES2, ICE	Carboxylesterase 2 (CE-2, hCE-2), Methylumbelliferyl-acetate deacetylase 2	O00748	Human	Liver	Cytosol	1.29		pmol/mg cytosolic protein			0.1-1.53	36	Western blotting	Absolute		Birth to 3 weeks								https://www.ncbi.nlm.nih.gov/pubmed/26825642	1
Cocaone esterase	CES2, ICE	Carboxylesterase 2 (CE-2, hCE-2), Methylumbelliferyl-acetate deacetylase 2	O00748	Human	Liver	Cytosol	1.93		pmol/mg cytosolic protein			1.3-2.1	91	Western blotting	Absolute		3 weeks to 6 years								https://www.ncbi.nlm.nih.gov/pubmed/26825642	1
Cocaone esterase	CES2, ICE	Carboxylesterase 2 (CE-2, hCE-2), Methylumbelliferyl-acetate deacetylase 2	O00748	Human	Liver	Cytosol	2		pmol/mg cytosolic protein			1.4-2.5	34	Western blotting	Absolute		> 6 years								https://www.ncbi.nlm.nih.gov/pubmed/26825642	1
Cocaone esterase	CES2, ICE	Carboxylesterase 2 (CE-2, hCE-2), Methylumbelliferyl-acetate deacetylase 2	O00748	Human	Liver	Microsome	1.42		pmole/mg protein			0.03-6.24	133	Western blotting	Absolute										https://www.ncbi.nlm.nih.gov/pubmed/26825642	1
Cocaone esterase	CES2, ICE	Carboxylesterase 2 (CE-2, hCE-2), Methylumbelliferyl-acetate deacetylase 2	O00748	Human	Liver	Cytosol	0.84		pmole/mg protein			0.03-11.60	21	Western blotting	Absolute										https://www.ncbi.nlm.nih.gov/pubmed/26825642	1
Liver carboxylesterase 1	CES1 CES2, SES1	Acyl-coenzyme A:cholesterol acyltransferase (ACAT), Brain carboxylesterase hBr1, Carboxylesterase 1 (CE-1, hCE-1), Cocaine carboxylesterase, Egasyn, HMSE, Methylumbelliferyl-acetate deacetylase 1, Monocyte/macrophage serine esterase, Retinyl ester hydrolase (REH), Serine esterase 1, Triacylglycerol hydrolase (TGH)	P23141	Human	Liver	Microsome	14.99		pmole/mg protein			9.62-18.51	62	Western blotting	Absolute				African Americans						https://www.ncbi.nlm.nih.gov/pubmed/26825642	1
Liver carboxylesterase 1	CES1 CES2, SES1	Acyl-coenzyme A:cholesterol acyltransferase (ACAT), Brain carboxylesterase hBr1, Carboxylesterase 1 (CE-1, hCE-1), Cocaine carboxylesterase, Egasyn, HMSE, Methylumbelliferyl-acetate deacetylase 1, Monocyte/macrophage serine esterase, Retinyl ester hydrolase (REH), Serine esterase 1, Triacylglycerol hydrolase (TGH)	P23141	Human	Liver	Microsome	17.95		pmole/mg protein			13.60-20.67	79	Western blotting	Absolute				Caucasians						https://www.ncbi.nlm.nih.gov/pubmed/26825642	1
Liver carboxylesterase 1	CES1 CES2, SES1	Acyl-coenzyme A:cholesterol acyltransferase (ACAT), Brain carboxylesterase hBr1, Carboxylesterase 1 (CE-1, hCE-1), Cocaine carboxylesterase, Egasyn, HMSE, Methylumbelliferyl-acetate deacetylase 1, Monocyte/macrophage serine esterase, Retinyl ester hydrolase (REH), Serine esterase 1, Triacylglycerol hydrolase (TGH)	P23141	Human	Liver	Microsome	10.86		pmole/mg protein			4.33-20.72	16	Western blotting	Absolute				Latinos						https://www.ncbi.nlm.nih.gov/pubmed/26825642	1
Liver carboxylesterase 1	CES1 CES2, SES1	Acyl-coenzyme A:cholesterol acyltransferase (ACAT), Brain carboxylesterase hBr1, Carboxylesterase 1 (CE-1, hCE-1), Cocaine carboxylesterase, Egasyn, HMSE, Methylumbelliferyl-acetate deacetylase 1, Monocyte/macrophage serine esterase, Retinyl ester hydrolase (REH), Serine esterase 1, Triacylglycerol hydrolase (TGH)	P23141	Human	Liver	Cytosol	13.62		pmole/mg protein			5.51-16.91	62	Western blotting	Absolute				African Americans						https://www.ncbi.nlm.nih.gov/pubmed/26825642	1
Liver carboxylesterase 1	CES1 CES2, SES1	Acyl-coenzyme A:cholesterol acyltransferase (ACAT), Brain carboxylesterase hBr1, Carboxylesterase 1 (CE-1, hCE-1), Cocaine carboxylesterase, Egasyn, HMSE, Methylumbelliferyl-acetate deacetylase 1, Monocyte/macrophage serine esterase, Retinyl ester hydrolase (REH), Serine esterase 1, Triacylglycerol hydrolase (TGH)	P23141	Human	Liver	Cytosol	15.46		pmole/mg protein			0.35-19.58	79	Western blotting	Absolute				Caucasians						https://www.ncbi.nlm.nih.gov/pubmed/26825642	1
Liver carboxylesterase 1	CES1 CES2, SES1	Acyl-coenzyme A:cholesterol acyltransferase (ACAT), Brain carboxylesterase hBr1, Carboxylesterase 1 (CE-1, hCE-1), Cocaine carboxylesterase, Egasyn, HMSE, Methylumbelliferyl-acetate deacetylase 1, Monocyte/macrophage serine esterase, Retinyl ester hydrolase (REH), Serine esterase 1, Triacylglycerol hydrolase (TGH)	P23141	Human	Liver	Cytosol	11.94		pmole/mg protein			0-23.21	16	Western blotting	Absolute				Latinos						https://www.ncbi.nlm.nih.gov/pubmed/26825642	1
Cocaone esterase	CES2, ICE	Carboxylesterase 2 (CE-2, hCE-2), Methylumbelliferyl-acetate deacetylase 2	O00748	Human	Liver	Microsome	2.79		pmole/mg protein			2.05-3.98	62	Western blotting	Absolute				African Americans						https://www.ncbi.nlm.nih.gov/pubmed/26825642	1
Cocaone esterase	CES2, ICE	Carboxylesterase 2 (CE-2, hCE-2), Methylumbelliferyl-acetate deacetylase 2	O00748	Human	Liver	Microsome	2.99		pmole/mg protein			2.20-3.93	79	Western blotting	Absolute				Caucasians						https://www.ncbi.nlm.nih.gov/pubmed/26825642	1
Cocaone esterase	CES2, ICE	Carboxylesterase 2 (CE-2, hCE-2), Methylumbelliferyl-acetate deacetylase 2	O00748	Human	Liver	Microsome	1.79		pmole/mg protein			1.52-1.98	16	Western blotting	Absolute				Latinos						https://www.ncbi.nlm.nih.gov/pubmed/26825642	1
Cocaone esterase	CES2, ICE	Carboxylesterase 2 (CE-2, hCE-2), Methylumbelliferyl-acetate deacetylase 2	O00748	Human	Liver	Cytosol	1.83		pmole/mg protein			1.22-2.23	62	Western blotting	Absolute				African Americans						https://www.ncbi.nlm.nih.gov/pubmed/26825642	1
Cocaone esterase	CES2, ICE	Carboxylesterase 2 (CE-2, hCE-2), Methylumbelliferyl-acetate deacetylase 2	O00748	Human	Liver	Cytosol	1.69		pmole/mg protein			1.13-2.07	79	Western blotting	Absolute				Caucasians						https://www.ncbi.nlm.nih.gov/pubmed/26825642	1
Cocaone esterase	CES2, ICE	Carboxylesterase 2 (CE-2, hCE-2), Methylumbelliferyl-acetate deacetylase 2	O00748	Human	Liver	Cytosol	1.51		pmole/mg protein			0-2.12	16	Western blotting	Absolute				Latinos						https://www.ncbi.nlm.nih.gov/pubmed/26825642	1
Cytochrome P450 2B6	CYP2B6	1,4-cineole 2-exo-monooxygenase, CYPIIB6, Cytochrome P450 IIB1	P20813	Human	Liver	Microsomes	2.35		pmole/mg protein			0.73-3.55	24	Western blotting	Absolute	Prenatal	78-147 (PCA, days)	9M, 10F, 5 Unknown	4 Caucasian, 6 African-American, 14 Others (Pacific Islander, Native American and unknown)						https://www.ncbi.nlm.nih.gov/pubmed/26608082	2
Cytochrome P450 2B6	CYP2B6	1,4-cineole 2-exo-monooxygenase, CYPIIB6, Cytochrome P450 IIB1	P20813	Human	Liver	Microsomes	1.23		pmole/mg protein			0.24-9.04	28	Western blotting	Absolute	Pediatric	0-<1 years	89M, 50F, 2 Unknown	69 Caucasian, 30 African-American, 4 Hispanic and 38 Others (Pacific Islander, Native American and unknown)						https://www.ncbi.nlm.nih.gov/pubmed/26608082	2
Cytochrome P450 2B6	CYP2B6	1,4-cineole 2-exo-monooxygenase, CYPIIB6, Cytochrome P450 IIB1	P20813	Human	Liver	Microsomes	5.11		pmole/mg protein			0.15-47.39	64	Western blotting	Absolute	Pediatric	1-<12 years	89M, 50F, 2 Unknown							https://www.ncbi.nlm.nih.gov/pubmed/26608082	2
Cytochrome P450 2B6	CYP2B6	1,4-cineole 2-exo-monooxygenase, CYPIIB6, Cytochrome P450 IIB1	P20813	Human	Liver	Microsomes	1.35		pmole/mg protein			0.2-9.59	49	Western blotting	Absolute	Pediatric	12-<18 years	89M, 50F, 2 Unknown							https://www.ncbi.nlm.nih.gov/pubmed/26608082	2
Cytochrome P450 2B6	CYP2B6	1,4-cineole 2-exo-monooxygenase, CYPIIB6, Cytochrome P450 IIB1	P20813	Human	Liver	Microsomes	7.65		pmole/mg protein			0.30-32.00	36	Western blotting	Absolute	Adult	18-79 years	21M, 15F	19 Caucasian, 15 African-American, 2 Others (Pacific Islander, Native American and unknown)						https://www.ncbi.nlm.nih.gov/pubmed/26608082	2
Glutathione S-transferase P	GSTP1, FAEES3, GST3	GST class-pi, GSTP1-1	P09211	Human	Gastric	Mucosa	5.4		µg/mg cytosolic protein	0.5			1	Western blot and densitometric analysis	Absolute		76	M		Normal					http://www.ncbi.nlm.nih.gov/pmc/articles/PMC1131630/	3
Glutathione S-transferase P	GSTP1, FAEES3, GST3	GST class-pi, GSTP1-1	P09211	Human	Gastric	Mucosa	5.3		µg/mg cytosolic protein	0.2			1	Western blot and densitometric analysis	Absolute		54	M		Normal					http://www.ncbi.nlm.nih.gov/pmc/articles/PMC1131630/	3
Glutathione S-transferase P	GSTP1, FAEES3, GST3	GST class-pi, GSTP1-1	P09211	Human	Gastric	Mucosa	5.1		µg/mg cytosolic protein	0.4			1	Western blot and densitometric analysis	Absolute		76	M		Normal					http://www.ncbi.nlm.nih.gov/pmc/articles/PMC1131630/	3
Glutathione S-transferase P	GSTP1, FAEES3, GST3	GST class-pi, GSTP1-1	P09211	Human	Gastric	Mucosa	6		µg/mg cytosolic protein	0.1			1	Western blot and densitometric analysis	Absolute		68	M		Normal					http://www.ncbi.nlm.nih.gov/pmc/articles/PMC1131630/	3
Glutathione S-transferase P	GSTP1, FAEES3, GST3	GST class-pi, GSTP1-1	P09211	Human	Gastric	Mucosa	4.1		µg/mg cytosolic protein	0.1			1	Western blot and densitometric analysis	Absolute		74	M		Normal					http://www.ncbi.nlm.nih.gov/pmc/articles/PMC1131630/	3
Glutathione S-transferase P	GSTP1, FAEES3, GST3	GST class-pi, GSTP1-1	P09211	Human	Gastric	Mucosa	3.8		µg/mg cytosolic protein	0.2			1	Western blot and densitometric analysis	Absolute		65	F		Normal					http://www.ncbi.nlm.nih.gov/pmc/articles/PMC1131630/	3
Glutathione S-transferase P	GSTP1, FAEES3, GST3	GST class-pi, GSTP1-1	P09211	Human	Gastric	Mucosa	2.4		µg/mg cytosolic protein	0.2			1	Western blot and densitometric analysis	Absolute		30	F		Normal					http://www.ncbi.nlm.nih.gov/pmc/articles/PMC1131630/	3
Glutathione S-transferase P	GSTP1, FAEES3, GST3	GST class-pi, GSTP1-1	P09211	Human	Gastric	Mucosa	3		µg/mg cytosolic protein	0.2			1	Western blot and densitometric analysis	Absolute		76	M		Normal					http://www.ncbi.nlm.nih.gov/pmc/articles/PMC1131630/	3
Glutathione S-transferase P	GSTP1, FAEES3, GST3	GST class-pi, GSTP1-1	P09211	Human	Gastric	Mucosa	4.2		µg/mg cytosolic protein	0.3			1	Western blot and densitometric analysis	Absolute		75	F		Normal					http://www.ncbi.nlm.nih.gov/pmc/articles/PMC1131630/	3
Glutathione S-transferase P	GSTP1, FAEES3, GST3	GST class-pi, GSTP1-1	P09211	Human	Gastric	Mucosa	2.2		µg/mg cytosolic protein	0.2			1	Western blot and densitometric analysis	Absolute		56	F		Normal					http://www.ncbi.nlm.nih.gov/pmc/articles/PMC1131630/	3
Glutathione S-transferase P	GSTP1, FAEES3, GST3	GST class-pi, GSTP1-1	P09211	Human	Gastric	Mucosa	4.2		µg/mg cytosolic protein	0.4			10	Western blot and densitometric analysis	Absolute			6M, 4F		Normal					http://www.ncbi.nlm.nih.gov/pmc/articles/PMC1131630/	3
Glutathione S-transferase P	GSTP1, FAEES3, GST3	GST class-pi, GSTP1-1	P09211	Human	Gastric	Mucosa	7.4		µg/mg cytosolic protein	0.3			1	Western blot and densitometric analysis	Absolute		76	M		Gastric tumor					http://www.ncbi.nlm.nih.gov/pmc/articles/PMC1131630/	3
Glutathione S-transferase P	GSTP1, FAEES3, GST3	GST class-pi, GSTP1-1	P09211	Human	Gastric	Mucosa	8.4		µg/mg cytosolic protein	0.1			1	Western blot and densitometric analysis	Absolute		54	M		Gastric tumor					http://www.ncbi.nlm.nih.gov/pmc/articles/PMC1131630/	3
Glutathione S-transferase P	GSTP1, FAEES3, GST3	GST class-pi, GSTP1-1	P09211	Human	Gastric	Mucosa	7.4		µg/mg cytosolic protein	0.7			1	Western blot and densitometric analysis	Absolute		76	M		Gastric tumor					http://www.ncbi.nlm.nih.gov/pmc/articles/PMC1131630/	3
Glutathione S-transferase P	GSTP1, FAEES3, GST3	GST class-pi, GSTP1-1	P09211	Human	Gastric	Mucosa	4.7		µg/mg cytosolic protein	0.3			1	Western blot and densitometric analysis	Absolute		68	M		Gastric tumor					http://www.ncbi.nlm.nih.gov/pmc/articles/PMC1131630/	3
Glutathione S-transferase P	GSTP1, FAEES3, GST3	GST class-pi, GSTP1-1	P09211	Human	Gastric	Mucosa	6.5		µg/mg cytosolic protein	0.4			1	Western blot and densitometric analysis	Absolute		74	M		Gastric tumor					http://www.ncbi.nlm.nih.gov/pmc/articles/PMC1131630/	3
Glutathione S-transferase P	GSTP1, FAEES3, GST3	GST class-pi, GSTP1-1	P09211	Human	Gastric	Mucosa	5.4		µg/mg cytosolic protein	0.3			1	Western blot and densitometric analysis	Absolute		65	F		Gastric tumor					http://www.ncbi.nlm.nih.gov/pmc/articles/PMC1131630/	3
Glutathione S-transferase P	GSTP1, FAEES3, GST3	GST class-pi, GSTP1-1	P09211	Human	Gastric	Mucosa	2.7		µg/mg cytosolic protein	0.3			1	Western blot and densitometric analysis	Absolute		30	F		Gastric tumor					http://www.ncbi.nlm.nih.gov/pmc/articles/PMC1131630/	3
Glutathione S-transferase P	GSTP1, FAEES3, GST3	GST class-pi, GSTP1-1	P09211	Human	Gastric	Mucosa	3.6		µg/mg cytosolic protein	0.5			1	Western blot and densitometric analysis	Absolute		76	M		Gastric tumor					http://www.ncbi.nlm.nih.gov/pmc/articles/PMC1131630/	3
Glutathione S-transferase P	GSTP1, FAEES3, GST3	GST class-pi, GSTP1-1	P09211	Human	Gastric	Mucosa	4.5		µg/mg cytosolic protein	0.4			1	Western blot and densitometric analysis	Absolute		75	F		Gastric tumor					http://www.ncbi.nlm.nih.gov/pmc/articles/PMC1131630/	3
Glutathione S-transferase P	GSTP1, FAEES3, GST3	GST class-pi, GSTP1-1	P09211	Human	Gastric	Mucosa	2.6		µg/mg cytosolic protein	0.3			1	Western blot and densitometric analysis	Absolute		56	F		Gastric tumor					http://www.ncbi.nlm.nih.gov/pmc/articles/PMC1131630/	3
Glutathione S-transferase P	GSTP1, FAEES3, GST3	GST class-pi, GSTP1-1	P09211	Human	Gastric	Mucosa	5.3		µg/mg cytosolic protein	0.6			10	Western blot and densitometric analysis	Absolute			6M, 4F		Gastric tumor					http://www.ncbi.nlm.nih.gov/pmc/articles/PMC1131630/	3
Maleylacetoacetate isomerase (MAAI)	GSTZ1, MAAI	GSTZ1-1, Glutathione S-transferase zeta 1	O43708	Human	Liver	Cytosol	40.1		μg hGSTZ1/g liver	11.8			4	Western Blotting	Relative										http://www.ncbi.nlm.nih.gov/pmc/articles/PMC3014303/	4
Maleylacetoacetate isomerase (MAAI)	GSTZ1, MAAI	GSTZ1-1, Glutathione S-transferase zeta 1	O43708	Human	Liver	Cytosol	0.54		μg hGSTZ1/mg protein	0.1			4	Western Blotting	Relative										http://www.ncbi.nlm.nih.gov/pmc/articles/PMC3014303/	4
Maleylacetoacetate isomerase (MAAI)	GSTZ1, MAAI	GSTZ1-1, Glutathione S-transferase zeta 1	O43708	Human	Liver	Mitochondria	6.78		μg hGSTZ1/g liver	1.11			4	Western Blotting	Relative										http://www.ncbi.nlm.nih.gov/pmc/articles/PMC3014303/	4
Maleylacetoacetate isomerase (MAAI)	GSTZ1, MAAI	GSTZ1-1, Glutathione S-transferase zeta 1	O43708	Human	Liver	Mitochondria	0.23		μg hGSTZ1/mg protein	0.04			4	Western Blotting	Relative										http://www.ncbi.nlm.nih.gov/pmc/articles/PMC3014303/	4
Cytochrome P450 1A1	CYP1A1	CYPIA1, Cytochrome P450 form 6, Cytochrome P450-C, Cytochrome P450-P1	P04798	Human	Jejunal	Microsomes	0.767		fmol/µg protein	0.596		0.0657-2.27	15 / 28	LC-MS/MS	Absolute					Morbidly obese					http://www.ncbi.nlm.nih.gov/pubmed/27347605	5
Cytochrome P450 1A2	CYP1A2	CYPIA2, Cytochrome P(3)450, Cytochrome P450 4, Cytochrome P450-P3, Cholesterol 25-hydroxylase	P05177	Human	Jejunal	Microsomes	0.0249		fmol/µg protein	0.0119		0.0121-0.0512	(9/28)	LC-MS/MS	Absolute					Morbidly obese					http://www.ncbi.nlm.nih.gov/pubmed/27347605	5
Cytochrome P450 1B1	CYP1B1	CYPIB1	Q16678	Human	Jejunal	Microsomes	0.0821		fmol/µg protein	0.0213		0.0644-0.12	(9/28)	LC-MS/MS	Absolute					Morbidly obese					http://www.ncbi.nlm.nih.gov/pubmed/27347605	5
Cytochrome P450 2C9	CYP2C9	(R)-limonene 6-monooxygenase, (S)-limonene 6-monooxygenase, (S)-limonene 7-monooxygenase, CYPIIC9, Cholesterol 25-hydroxylase, Cytochrome P-450MP, Cytochrome P450 MP-4, Cytochrome P450 MP-8, Cytochrome P450 PB-1, S-mephenytoin 4-hydroxylase	P11712	Human	Jejunal	Microsomes	3.15		fmol/µg protein	1.25		1.02-6.04	28 / 28	LC-MS/MS	Absolute			5 males and 23 females		Morbidly obese					http://www.ncbi.nlm.nih.gov/pubmed/27347605	5
Cytochrome P450 2C18	CYP2C18	CYPIIC18, Cytochrome P450-6b/29c	P33260	Human	Jejunal	Microsomes	0.561		fmol/µg protein	0.156		0.292-1	28 / 28	LC-MS/MS	Absolute			5 males and 23 females		Morbidly obese					http://www.ncbi.nlm.nih.gov/pubmed/27347605	5
Cytochrome P450 2C19	CYP2C19	(R)-limonene 6-monooxygenase, (S)-limonene 6-monooxygenase, (S)-limonene 7-monooxygenase, CYPIIC17, CYPIIC19, Cytochrome P450-11A, Cytochrome P450-254C, Mephenytoin 4-hydroxylase	P33261	Human	Jejunal	Microsomes	0.432		fmol/µg protein	0.172		0.153-0.838	26 / 28	LC-MS/MS	Absolute					Morbidly obese					http://www.ncbi.nlm.nih.gov/pubmed/27347605	5
Cytochrome P450 2D6	CYP2D6	Cholesterol 25-hydroxylase, CYPIID6, Cytochrome P450-DB1, Debrisoquine 4-hydroxylase	P10635	Human	Jejunal	Microsomes	1.87		fmol/µg protein	1.11		0.85-6.09	27 / 28	LC-MS/MS	Absolute					Morbidly obese					http://www.ncbi.nlm.nih.gov/pubmed/27347605	5
Cytochrome P450 2J2	CYP2J2	Arachidonic acid epoxygenase, CYPIIJ2	P51589	Human	Jejunal	Microsomes	0.369		fmol/µg protein	0.178		0.166-1.04	28 / 28	LC-MS/MS	Absolute			5 males and 23 females		Morbidly obese					http://www.ncbi.nlm.nih.gov/pubmed/27347605	5
Cytochrome P450 3A5	CYP3A5	CYPIIIA5, Cytochrome P450 HLp2, Cytochrome P450-PCN3	P20815	Human	Jejunal	Microsomes	1.29		fmol/µg protein	1.37		0.238-4.74	28 / 28	LC-MS/MS	Absolute			5 males and 23 females		Morbidly obese					http://www.ncbi.nlm.nih.gov/pubmed/27347605	5
Cytochrome CYP 3A7	CYP 3A7	CYPIIIA7, Cytochrome P450-HFLA	P24462	Human	Jejunal	Microsomes	0.106		fmol/µg protein	0.029		0.0698-0.154	13 / 28	LC-MS/MS	Absolute					Morbidly obese					http://www.ncbi.nlm.nih.gov/pubmed/27347605	5
Cytochrome P450 4A11	CYP4A11, CYP4A2	20-hydroxyeicosatetraenoic acid synthase (20-HETE synthase), CYP4AII, CYPIVA11, Cytochrome P-450HK-omega, Cytochrome P450HL-omega, Fatty acid omega-hydroxylase, Lauric acid omega-hydroxylase, Long-chain fatty acid omega-monooxygenase	Q02928	Human	Jejunal	Microsomes	0.0603		fmol/µg protein	0.0277		0.0188-0.14	16 / 28	LC-MS/MS	Absolute					Morbidly obese					http://www.ncbi.nlm.nih.gov/pubmed/27347605	5
Lanosterol 14-alpha demethylase (LDM)	CYP51A1, CYP51	CYPLI, Cytochrome P450 51A1, Cytochrome P450-14DM (Cytochrome P45014DM), Cytochrome P450LI, Sterol 14-alpha demethylase	Q16850	Human	Jejunal	Microsomes	0.685		fmol/µg protein	0.196		0.312-1.17	28 / 28	LC-MS/MS	Absolute			5 males and 23 females		Morbidly obese					http://www.ncbi.nlm.nih.gov/pubmed/27347605	5
Cytochrome P450 3A4	CYP3A4	1,8-cineole 2-exo-monooxygenase, Albendazole monooxygenase, Albendazole sulfoxidase, CYPIIIA3, CYPIIIA4, Cholesterol 25-hydroxylase, Cytochrome P450 3A3, Cytochrome P450 HLp, Cytochrome P450 NF-25, Cytochrome P450-PCN1, Nifedipine oxidase, Quinine 3-monooxygenase, Taurochenodeoxycholate 6-alpha-hydroxylase	P08684	Human	Jejunal	Microsomes	23.4		fmol/µg protein	8.4		8.76-41.6	28 / 28	LC-MS/MS	Absolute			5 males and 23 females		Morbidly obese					http://www.ncbi.nlm.nih.gov/pubmed/27347605	5
UDP-glucuronosyltransferase 1-1 (UDPGT 1-1, UGT1*1, UGT1-01, UGT1.1)	UGT1A1	Bilirubin-specific UDPGT isozyme 1 (hUG-BR1), UDP-glucuronosyltransferase 1-A (UGT-1A, UGT1A), UDP-glucuronosyltransferase 1A1	P22309	Human	Jejunal	Microsomes	11		fmol/µg protein	3.3		5.48-18.5	28 / 28	LC-MS/MS	Absolute			5 males and 23 females		Morbidly obese					http://www.ncbi.nlm.nih.gov/pubmed/27347605	5
UDP-glucuronosyltransferase 1-3 (UDPGT 1-3, UGT1*3, UGT1-03, UGT1.3)	UGT1A3	UDP-glucuronosyltransferase 1-C (UGT-1C, UGT1C), UDP-glucuronosyltransferase 1A3	P35503	Human	Jejunal	Microsomes	0.838		fmol/µg protein	0.306		0.339-1.51	28 / 28	LC-MS/MS	Absolute			5 males and 23 females		Morbidly obese					http://www.ncbi.nlm.nih.gov/pubmed/27347605	5
UDP-glucuronosyltransferase 1-4 (UDPGT 1-4, UGT1*4, UGT1-04, UGT1.4)	UGT1A4	Bilirubin-specific UDPGT isozyme 2 (hUG-BR2), UDP-glucuronosyltransferase 1-D (UGT-1D, UGT1D), UDP-glucuronosyltransferase 1A4	P22310	Human	Jejunal	Microsomes	0.55		fmol/µg protein	0.337		0.184-1.48	21 / 28	LC-MS/MS	Absolute					Morbidly obese					http://www.ncbi.nlm.nih.gov/pubmed/27347605	5
UDP-glucuronosyltransferase 1-6 (UDPGT 1-6, UGT1*6, UGT1-06, UGT1.6)	UGT1A6	Phenol-metabolizing UDP-glucuronosyltransferase, UDP-glucuronosyltransferase 1-F (UGT-1F, UGT1F), UDP-glucuronosyltransferase 1A6	P19224	Human	Jejunal	Microsomes	1.69		fmol/µg protein	0.71		0.623-3.26	28 / 28	LC-MS/MS	Absolute			5 males and 23 females		Morbidly obese					http://www.ncbi.nlm.nih.gov/pubmed/27347605	5
UDP-glucuronosyltransferase 1-8 (UDPGT 1-8, UGT1*8, UGT1-08, UGT1.8)	UGT1A8	UDP-glucuronosyltransferase 1-H (UGT-1H, UGT1H), UDP-glucuronosyltransferase 1A8	Q9HAW9	Human	Jejunal	Microsomes	0.211		fmol/µg protein	0.021		0.193-0.235	(3/28)	LC-MS/MS	Absolute					Morbidly obese					http://www.ncbi.nlm.nih.gov/pubmed/27347605	5
UDP-glucuronosyltransferase 2B4 (UDPGT 2B4)	UGT2B4	HLUG25, Hyodeoxycholic acid-specific UDPGT, UDPGTh-1	P06133	Human	Jejunal	Microsomes	0.511		fmol/µg protein	0.087		0.387-0.653	13 / 28	LC-MS/MS	Absolute					Morbidly obese					http://www.ncbi.nlm.nih.gov/pubmed/27347605	5
UDP-glucuronosyltransferase 2B15 (UDPGT 2B15)	UGT2B15	HLUG4, UDP-glucuronosyltransferase 2B8 (UDPGT 2B8), UDPGTh-3	P54855	Human	Jejunal	Microsomes	25.2		fmol/µg protein				(1/28)	LC-MS/MS	Absolute					Morbidly obese					http://www.ncbi.nlm.nih.gov/pubmed/27347605	5
UDP-glucuronosyltransferase 2B17 (UDPGT 2B17)	UGT2B17	C19-steroid-specific UDP-glucuronosyltransferase (C19-steroid-specific UDPGT)	O75795	Human	Jejunal	Microsomes	38.9		fmol/µg protein	20		0.244-88.6	27 / 28	LC-MS/MS	Absolute					Morbidly obese					http://www.ncbi.nlm.nih.gov/pubmed/27347605	5
UDP-glucuronosyltransferase 2B7 (UDPGT 2B7)	UGT2B7	3,4-catechol estrogen-specific UDPGT, UDP-glucuronosyltransferase 2B9 (UDPGT 2B9), UDPGTh-2	P16662	Human	Jejunal	Microsomes	4.22		fmol/µg protein	1.35		1.31-7.09	28 / 28	LC-MS/MS	Absolute			5 males and 23 females		Morbidly obese					http://www.ncbi.nlm.nih.gov/pubmed/27347605	5
NADPH--cytochrome P450 reductase (CPR, P450R)	POR, CYPOR		P16435	Human	Jejunal	Microsomes	7.22		fmol/µg protein	1.48		4.24-10.6	28 / 28	LC-MS/MS	Absolute			5 males and 23 females		Morbidly obese					http://www.ncbi.nlm.nih.gov/pubmed/27347605	5
Villin-1	VIL1, VIL		P09327	Human	Jejunal	Microsomes	15		fmol/µg protein	4.1		7.65-23.7	28 / 28	LC-MS/MS	Absolute			5 males and 23 females		Morbidly obese					http://www.ncbi.nlm.nih.gov/pubmed/27347605	5
Na+/K+-ATPase				Human	Jejunal	Microsomes	71.2		fmol/µg protein	12.1		46.4-107	28 / 28	LC-MS/MS	Absolute			5 males and 23 females		Morbidly obese					http://www.ncbi.nlm.nih.gov/pubmed/27347605	5
ATP-binding cassette sub-family G member 2	ABCG2, ABCP, BCRP, BCRP1, MXR	Breast cancer resistance protein, CDw338, Mitoxantrone resistance-associated protein, Placenta-specific ATP-binding cassette transporter, Urate exporter and CD_antigen: CD338	Q9UNQ0	Human	Jejunal	Plasma	1.25		fmol/µg protein	0.54		0.489-2.58	24 / 24	LC-MS/MS	Absolute			5 males and 19 females		Morbidly obese					http://www.ncbi.nlm.nih.gov/pubmed/27347605	5
ATP-binding cassette sub-family G member 8	ABCG8	Sterolin-2	Q9H221	Human	Jejunal	Plasma	0.137		fmol/µg protein	0.042		0.066-0.254	23 / 24	LC-MS/MS	Absolute					Morbidly obese					http://www.ncbi.nlm.nih.gov/pubmed/27347605	5
Solute carrier family 2, facilitated glucose transporter member 5	SLC2A5, GLUT5	Fructose transporter, Glucose transporter type 5, small intestine (GLUT-5)	P22732	Human	Jejunal	Plasma	6.45		fmol/µg protein	2.22		3.51-11	24 / 24	LC-MS/MS	Absolute			5 males and 19 females		Morbidly obese					http://www.ncbi.nlm.nih.gov/pubmed/27347605	5
Sodium/glucose cotransporter 1	SLC5A1, NAGT, SGLT1	High affinity sodium-glucose cotransporter, Solute carrier family 5 member 1	P13866	Human	Jejunal	Plasma	36		fmol/µg protein	13.5		16.3-71.3	24 / 24	LC-MS/MS	Absolute			5 males and 19 females		Morbidly obese					http://www.ncbi.nlm.nih.gov/pubmed/27347605	5
	TAUT			Human	Jejunal	Plasma	0.144		fmol/µg protein	0.038		0.0771-0.210	24 / 24	LC-MS/MS	Absolute			5 males and 19 females		Morbidly obese					http://www.ncbi.nlm.nih.gov/pubmed/27347605	5
Solute carrier family 15 member 1	SLC15A1, PEPT1	Intestinal H(+)/peptide cotransporter, Oligopeptide transporter, small intestine isoform and Peptide transporter 1	P46059	Human	Jejunal	Plasma	1.6		fmol/µg protein	0.71		0.699-3.72	24 / 24	LC-MS/MS	Absolute			5 males and 19 females		Morbidly obese					http://www.ncbi.nlm.nih.gov/pubmed/27347605	5
Monocarboxylate transporter 1	SLC16A1, MCT1	Solute carrier family 16 member 1	P53985	Human	Jejunal	Plasma	1.85		fmol/µg protein	0.63		0.949-3.16	24 / 24	LC-MS/MS	Absolute			5 males and 19 females		Morbidly obese					http://www.ncbi.nlm.nih.gov/pubmed/27347605	5
Solute carrier organic anion transporter family member 2B1	SLCO2B1, KIAA0880,OATP2B1,OATPB,SLC21A9	Organic anion transporter B (OATP-B), Organic anion transporter polypeptide-related protein 2 (OATP-RP2 and OATPRP2) and Solute carrier family 21 member 9	O94956	Human	Jejunal	Plasma	0.54		fmol/µg protein	0.126		0.309-0.797	24 / 24	LC-MS/MS	Absolute			5 males and 19 females		Morbidly obese					http://www.ncbi.nlm.nih.gov/pubmed/27347605	5
Solute carrier family 22 member 4	SLC22A4, ETT, OCTN1, UT2H	Ergothioneine transporter (ET transporter) and Organic cation/carnitine transporter 1	Q9H015	Human	Jejunal	Plasma	0.0781		fmol/µg protein	0.0157		0.0387-0.104	24 / 24	LC-MS/MS	Absolute			5 males and 19 females		Morbidly obese					http://www.ncbi.nlm.nih.gov/pubmed/27347605	5
Sodium/nucleoside cotransporter 2	SLC28A2, CNT2	Concentrative nucleoside transporter 2 (CNT 2 and hCNT2), Na(+)/nucleoside cotransporter 2, Sodium-coupled nucleoside transporter 2, Sodium/purine nucleoside co-transporter (SPNT) and Solute carrier family 28 member 2	O43868	Human	Jejunal	Plasma	0.844		fmol/µg protein	0.529		0.213-1.89	24 / 24	LC-MS/MS	Absolute			5 males and 19 females		Morbidly obese					http://www.ncbi.nlm.nih.gov/pubmed/27347605	5
Proton-coupled folate transporter	SLC46A1, HCP1, PCFT	G21, Heme carrier protein 1, PCFT/HCP1 and Solute carrier family 46 member 1	Q96NT5	Human	Jejunal	Plasma	0.934		fmol/µg protein	0.35		0.407-1.94	24 / 24	LC-MS/MS	Absolute			5 males and 19 females		Morbidly obese					http://www.ncbi.nlm.nih.gov/pubmed/27347605	5
ABC transporter B family member 1	ABCB1, MDR1, PGY1	Multidrug resistance protein 1 and P-glycoprotein 1 (AtPgp1)	P08183	Human	Jejunal	Plasma	1.22		fmol/µg protein	0.37		0.594-1.95	26 / 26	LC-MS/MS	Absolute					Morbidly obese					http://www.ncbi.nlm.nih.gov/pubmed/27347605	5
Canalicular multispecific organic anion transporter 1	ABCC2, MRP2, CMOAT, CMOAT1, CMRP	ATP-binding cassette sub-family C member 2, Canalicular multidrug resistance protein, Multidrug resistance-associated protein 2	Q92887	Human	Jejunal	Plasma	0.116		fmol/µg protein	0.044		0.0404-0.219	15 / 26	LC-MS/MS	Absolute					Morbidly obese					http://www.ncbi.nlm.nih.gov/pubmed/27347605	5
Multidrug resistance-associated protein 1	ABCC1, MRP1	ATP-binding cassette sub-family C member 1, Leukotriene C(4) transporter (LTC4 transporter)	P33527	Human	Jejunal	Plasma	0.577		fmol/µg protein	0.196		0.212-0.842	24 / 24	LC-MS/MS	Absolute			5 males and 19 females		Morbidly obese					http://www.ncbi.nlm.nih.gov/pubmed/27347605	5
Multidrug resistance-associated protein 4	ABCC4, MRP4	ATP-binding cassette sub-family C member 4, MRP/cMOAT-related ABC transporter and Multi-specific organic anion transporter B (MOAT-B)	O15439	Human	Jejunal	Plasma	0.312		fmol/µg protein	0.115		0.0746-0.54	24 / 24	LC-MS/MS	Absolute			5 males and 19 females		Morbidly obese					http://www.ncbi.nlm.nih.gov/pubmed/27347605	5
Multidrug resistance-associated protein 5	ABCC5, MRP5	ATP-binding cassette sub-family C member 5, Multi-specific organic anion transporter C (MOAT-C), SMRP, pABC11	O15440	Human	Jejunal	Plasma	0.0538		fmol/µg protein	0.0262		0.0189-0.125	17 / 24	LC-MS/MS	Absolute					Morbidly obese					http://www.ncbi.nlm.nih.gov/pubmed/27347605	5
Solute carrier family 2, facilitated glucose transporter member 2	SLC2A2, GLUT2	Glucose transporter type 2, liver (GLUT-2)	P11168	Human	Jejunal	Plasma	22.7		fmol/µg protein	6.25		13.3-39.6	24 / 24	LC-MS/MS	Absolute			5 males and 19 females		Morbidly obese					http://www.ncbi.nlm.nih.gov/pubmed/27347605	5
4F2 cell-surface antigen heavy chain	SLC3A2, MDU1	4F2 heavy chain antigen, Lymphocyte activation antigen 4F2 large subunit, Solute carrier family 3 member 2 and CD_antigen: CD98	P08195	Human	Jejunal	Plasma	3.01		fmol/µg protein	0.64		1.98-4.62	24 / 24	LC-MS/MS	Absolute			5 males and 19 females		Morbidly obese					http://www.ncbi.nlm.nih.gov/pubmed/27347605	5
Large neutral amino acids transporter small subunit 2	SLC7A8, LAT2	L-type amino acid transporter 2 (hLAT2), Solute carrier family 7 member 8	Q9UHI5	Human	Jejunal	Plasma	5.09		fmol/µg protein	1		2.78-6.9	24 / 24	LC-MS/MS	Absolute			5 males and 19 females		Morbidly obese					http://www.ncbi.nlm.nih.gov/pubmed/27347605	5
Monocarboxylate transporter 4 (MCT 4)	SLC16A3, MCT4	Solute carrier family 16 member 3	O15427	Human	Jejunal	Plasma	0.446		fmol/µg protein	0.103		0.256-0.733	24 / 24	LC-MS/MS	Absolute			5 males and 19 females		Morbidly obese					http://www.ncbi.nlm.nih.gov/pubmed/27347605	5
Organic solute transporter subunit alpha	OSTA, SLC51A	Solute carrier family 51 subunit alpha	Q86UW1	Human	Jejunal	Plasma	4.45		fmol/µg protein	1.35		2.69-7.43	24 / 24	LC-MS/MS	Absolute			5 males and 19 females		Morbidly obese					http://www.ncbi.nlm.nih.gov/pubmed/27347605	5
Organic solute transporter subunit beta	OSTB, SLC51B	Solute carrier family 51 subunit beta	Q86UW2	Human	Jejunal	Plasma	3.87		fmol/µg protein	1.02		2.47-6.81	24 / 24	LC-MS/MS	Absolute			5 males and 19 females		Morbidly obese					http://www.ncbi.nlm.nih.gov/pubmed/27347605	5
Canalicular multispecific organic anion transporter 2	ABCC3, MRP3, CMOAT2, MLP2	ATP-binding cassette sub-family C member 3, Multi-specific organic anion transporter D (MOAT-D), Multidrug resistance-associated protein 3	O15438	Human	Jejunal	Plasma	1.91		fmol/µg protein	0.74		0.503-3.57	26 / 26	LC-MS/MS	Absolute					Morbidly obese					http://www.ncbi.nlm.nih.gov/pubmed/27347605	5
Multidrug resistance-associated protein 6	ABCC6, MRP6, ARA	ATP-binding cassette sub-family C member 6, Anthracycline resistance-associated protein, Multi-specific organic anion transporter E (MOAT-E)	O95255	Human	Jejunal	Plasma	0.306		fmol/µg protein	0.109		0.145-0.666	24 / 24	LC-MS/MS	Absolute			5 males and 19 females		Morbidly obese					http://www.ncbi.nlm.nih.gov/pubmed/27347605	5
Solute carrier family 2, facilitated glucose transporter member 4	SLC2A4, GLUT4	Glucose transporter type 4, insulin-responsive (GLUT-4)	P14672	Human	Jejunal	Plasma	0.119		fmol/µg protein	0.032		0.0574-0.18	(11/24)	LC-MS/MS	Absolute					Morbidly obese					http://www.ncbi.nlm.nih.gov/pubmed/27347605	5
Solute carrier organic anion transporter family member 2A1	SLCO2A1, OATP2A1, SLC21A2	Prostaglandin transporter (PGT) and Solute carrier family 21 member 2	Q92959	Human	Jejunal	Plasma	0.107		fmol/µg protein	0.051		0.0513-0.225	22 / 24	LC-MS/MS	Absolute					Morbidly obese					http://www.ncbi.nlm.nih.gov/pubmed/27347605	5
Solute carrier organic anion transporter family member 3A1	SLCO3A1, OATP3A1, OATPD, SLC21A11	Organic anion transporter polypeptide-related protein 3 (OATP-RP3 and OATPRP3), Organic anion-transporting polypeptide D (OATP-D), PGE1 transporter, Sodium-independent organic anion transporter D and Solute carrier family 21 member 11	Q9UIG8	Human	Jejunal	Plasma	0.154		fmol/µg protein	0.074		0.0529-0.389	22 / 24	LC-MS/MS	Absolute					Morbidly obese					http://www.ncbi.nlm.nih.gov/pubmed/27347605	5
Solute carrier organic anion transporter family member 4A1	SLCO4A1, OATP1, OATP4A1, OATPE, SLC21A12	Colon organic anion transporter, Organic anion transporter polypeptide-related protein 1 (OATP-RP1, OATPRP1 and POAT), Organic anion-transporting polypeptide E (OATP-E), Sodium-independent organic anion transporter E and Solute carrier family 21 member 12	Q96BD0	Human	Jejunal	Plasma	0.543		fmol/µg protein	0.283		0.232-1.16	19 / 24	LC-MS/MS	Absolute					Morbidly obese					http://www.ncbi.nlm.nih.gov/pubmed/27347605	5
Solute carrier family 22 member 18	SLC22A18, BWR1A, BWSCR1A, HET, IMPT1, ITM, ORCTL2, SLC22A1L, TSSC5	Beckwith-Wiedemann syndrome chromosomal region 1 candidate gene A protein, Efflux transporter-like protein, Imprinted multi-membrane-spanning polyspecific transporter-related protein 1, Organic cation transporter-like protein 2, (ORCTL-2), Solute carrier family 22 member 1-like, Tumor-suppressing STF cDNA 5 protein, Tumor-suppressing subchromosomal transferable fragment candidate gene 5 protein, …	Q96BI1	Human	Jejunal	Plasma	0.95		fmol/µg protein	0.412		0.224-1.84	24 / 24	LC-MS/MS	Absolute			5 males and 19 females		Morbidly obese					http://www.ncbi.nlm.nih.gov/pubmed/27347605	5
Villin-1	VIL1, VIL		P09327	Human	Jejunal	Plasma	5.21		fmol/µg protein	1.39		2.87-7.53	24 / 24	LC-MS/MS	Absolute			5 males and 19 females		Morbidly obese					http://www.ncbi.nlm.nih.gov/pubmed/27347605	5
Na+/K+-ATPase				Human	Jejunal	Plasma	179		fmol/µg protein	39		127-289	24 / 24	LC-MS/MS	Absolute			5 males and 19 females		Morbidly obese					http://www.ncbi.nlm.nih.gov/pubmed/27347605	5
Cytochrome P450	CYP 450			Human	Liver	Microsomes	0.52		nmol/mg protein				1	Western blotting	Absolute										http://www.ncbi.nlm.nih.gov/pubmed/8573198	6
Cytochrome P450	CYP 450			Human	Liver	Microsomes	0.55		nmol/mg protein				1	Western blotting	Absolute										http://www.ncbi.nlm.nih.gov/pubmed/8573198	6
Cytochrome P450	CYP 450			Human	Liver	Microsomes	0.88		nmol/mg protein				1	Western blotting	Absolute										http://www.ncbi.nlm.nih.gov/pubmed/8573198	6
Cytochrome P450	CYP 450			Human	Liver	Microsomes	0.41		nmol/mg protein				1	Western blotting	Absolute										http://www.ncbi.nlm.nih.gov/pubmed/8573198	6
Cytochrome P450	CYP 450			Human	Liver	Microsomes	0.68		nmol/mg protein				1	Western blotting	Absolute										http://www.ncbi.nlm.nih.gov/pubmed/8573198	6
Cytochrome P450 1A2	CYP 1A2	CYPIA2, Cholesterol 25-hydroxylase, Cytochrome P(3)450, Cytochrome P450 4, Cytochrome P450-P3	P05177	Human	Liver	Microsomes	0.038		nmol/mg protein				1	Western blotting	Absolute										http://www.ncbi.nlm.nih.gov/pubmed/8573198	6
Cytochrome P450 1A2	CYP 1A2	CYPIA2, Cholesterol 25-hydroxylase, Cytochrome P(3)450, Cytochrome P450 4, Cytochrome P450-P3	P05177	Human	Liver	Microsomes	0.031		nmol/mg protein				1	Western blotting	Absolute										http://www.ncbi.nlm.nih.gov/pubmed/8573198	6
Cytochrome P450 1A2	CYP 1A2	CYPIA2, Cholesterol 25-hydroxylase, Cytochrome P(3)450, Cytochrome P450 4, Cytochrome P450-P3	P05177	Human	Liver	Microsomes	0.046		nmol/mg protein				1	Western blotting	Absolute										http://www.ncbi.nlm.nih.gov/pubmed/8573198	6
Cytochrome P450 1A2	CYP 1A2	CYPIA2, Cholesterol 25-hydroxylase, Cytochrome P(3)450, Cytochrome P450 4, Cytochrome P450-P3	P05177	Human	Liver	Microsomes	0.074		nmol/mg protein				1	Western blotting	Absolute										http://www.ncbi.nlm.nih.gov/pubmed/8573198	6
Cytochrome P450 1A2	CYP 1A2	CYPIA2, Cholesterol 25-hydroxylase, Cytochrome P(3)450, Cytochrome P450 4, Cytochrome P450-P3	P05177	Human	Liver	Microsomes	0.113		nmol/mg protein				1	Western blotting	Absolute										http://www.ncbi.nlm.nih.gov/pubmed/8573198	6
Cytochrome P450 2E1	CYP2E1	4-nitrophenol 2-hydroxylase, CYPIIE1, Cytochrome P450-J	P05181	Human	Liver	Microsomes	0.069		nmol/mg protein				1	Western blotting	Absolute										http://www.ncbi.nlm.nih.gov/pubmed/8573198	6
Cytochrome P450 2E1	CYP2E1	4-nitrophenol 2-hydroxylase, CYPIIE1, Cytochrome P450-J	P05181	Human	Liver	Microsomes	0.024		nmol/mg protein				1	Western blotting	Absolute										http://www.ncbi.nlm.nih.gov/pubmed/8573198	6
Cytochrome P450 2E1	CYP2E1	4-nitrophenol 2-hydroxylase, CYPIIE1, Cytochrome P450-J	P05181	Human	Liver	Microsomes	0.049		nmol/mg protein				1	Western blotting	Absolute										http://www.ncbi.nlm.nih.gov/pubmed/8573198	6
Cytochrome P450 2E1	CYP2E1	4-nitrophenol 2-hydroxylase, CYPIIE1, Cytochrome P450-J	P05181	Human	Liver	Microsomes	0.023		nmol/mg protein				1	Western blotting	Absolute										http://www.ncbi.nlm.nih.gov/pubmed/8573198	6
Cytochrome P450 2E1	CYP2E1	4-nitrophenol 2-hydroxylase, CYPIIE1, Cytochrome P450-J	P05181	Human	Liver	Microsomes	0.029		nmol/mg protein				1	Western blotting	Absolute										http://www.ncbi.nlm.nih.gov/pubmed/8573198	6
Cytochrome P450 3A4	CYP3A4, CYP3A3	1,8-cineole 2-exo-monooxygenase, Albendazole monooxygenase, Albendazole sulfoxidase, CYPIIIA3, CYPIIIA4, Cholesterol 25-hydroxylase1 Publication, Cytochrome P450 3A3, Cytochrome P450 HLp, Cytochrome P450 NF-25, Cytochrome P450-PCN1, Nifedipine oxidase, Quinine 3-monooxygenase, Taurochenodeoxycholate 6-alpha-hydroxylase	P08684	Human	Liver	Microsome	90.2		pmol/mg protein				1	Western blotting	Absolute										https://www.ncbi.nlm.nih.gov/pubmed/12756208	7
Cytochrome P450 3A4	CYP3A4, CYP3A3	1,8-cineole 2-exo-monooxygenase, Albendazole monooxygenase, Albendazole sulfoxidase, CYPIIIA3, CYPIIIA4, Cholesterol 25-hydroxylase1 Publication, Cytochrome P450 3A3, Cytochrome P450 HLp, Cytochrome P450 NF-25, Cytochrome P450-PCN1, Nifedipine oxidase, Quinine 3-monooxygenase, Taurochenodeoxycholate 6-alpha-hydroxylase	P08684	Human	Liver	Microsome	400.4		pmol/mg protein				1	Western blotting	Absolute										https://www.ncbi.nlm.nih.gov/pubmed/12756208	7
Cytochrome P450 3A4	CYP3A4, CYP3A3	1,8-cineole 2-exo-monooxygenase, Albendazole monooxygenase, Albendazole sulfoxidase, CYPIIIA3, CYPIIIA4, Cholesterol 25-hydroxylase1 Publication, Cytochrome P450 3A3, Cytochrome P450 HLp, Cytochrome P450 NF-25, Cytochrome P450-PCN1, Nifedipine oxidase, Quinine 3-monooxygenase, Taurochenodeoxycholate 6-alpha-hydroxylase	P08684	Human	Liver	Microsome	491.4		pmol/mg protein				1	Western blotting	Absolute										https://www.ncbi.nlm.nih.gov/pubmed/12756208	7
Cytochrome P450 3A4	CYP3A4, CYP3A3	1,8-cineole 2-exo-monooxygenase, Albendazole monooxygenase, Albendazole sulfoxidase, CYPIIIA3, CYPIIIA4, Cholesterol 25-hydroxylase1 Publication, Cytochrome P450 3A3, Cytochrome P450 HLp, Cytochrome P450 NF-25, Cytochrome P450-PCN1, Nifedipine oxidase, Quinine 3-monooxygenase, Taurochenodeoxycholate 6-alpha-hydroxylase	P08684	Human	Liver	Microsome	158.2		pmol/mg protein				1	Western blotting	Absolute										https://www.ncbi.nlm.nih.gov/pubmed/12756208	7
Cytochrome P450 3A4	CYP3A4, CYP3A3	1,8-cineole 2-exo-monooxygenase, Albendazole monooxygenase, Albendazole sulfoxidase, CYPIIIA3, CYPIIIA4, Cholesterol 25-hydroxylase1 Publication, Cytochrome P450 3A3, Cytochrome P450 HLp, Cytochrome P450 NF-25, Cytochrome P450-PCN1, Nifedipine oxidase, Quinine 3-monooxygenase, Taurochenodeoxycholate 6-alpha-hydroxylase	P08684	Human	Liver	Microsome	19.3		pmol/mg protein				1	Western blotting	Absolute										https://www.ncbi.nlm.nih.gov/pubmed/12756208	7
Cytochrome P450 3A4	CYP3A4, CYP3A3	1,8-cineole 2-exo-monooxygenase, Albendazole monooxygenase, Albendazole sulfoxidase, CYPIIIA3, CYPIIIA4, Cholesterol 25-hydroxylase1 Publication, Cytochrome P450 3A3, Cytochrome P450 HLp, Cytochrome P450 NF-25, Cytochrome P450-PCN1, Nifedipine oxidase, Quinine 3-monooxygenase, Taurochenodeoxycholate 6-alpha-hydroxylase	P08684	Human	Liver	Microsome	316.3		pmol/mg protein				1	Western blotting	Absolute										https://www.ncbi.nlm.nih.gov/pubmed/12756208	7
Cytochrome P450 3A4	CYP3A4, CYP3A3	1,8-cineole 2-exo-monooxygenase, Albendazole monooxygenase, Albendazole sulfoxidase, CYPIIIA3, CYPIIIA4, Cholesterol 25-hydroxylase1 Publication, Cytochrome P450 3A3, Cytochrome P450 HLp, Cytochrome P450 NF-25, Cytochrome P450-PCN1, Nifedipine oxidase, Quinine 3-monooxygenase, Taurochenodeoxycholate 6-alpha-hydroxylase	P08684	Human	Liver	Microsome	47.5		pmol/mg protein				1	Western blotting	Absolute										https://www.ncbi.nlm.nih.gov/pubmed/12756208	7
Cytochrome P450 3A4	CYP3A4, CYP3A3	1,8-cineole 2-exo-monooxygenase, Albendazole monooxygenase, Albendazole sulfoxidase, CYPIIIA3, CYPIIIA4, Cholesterol 25-hydroxylase1 Publication, Cytochrome P450 3A3, Cytochrome P450 HLp, Cytochrome P450 NF-25, Cytochrome P450-PCN1, Nifedipine oxidase, Quinine 3-monooxygenase, Taurochenodeoxycholate 6-alpha-hydroxylase	P08684	Human	Liver	Microsome	58.4		pmol/mg protein				1	Western blotting	Absolute										https://www.ncbi.nlm.nih.gov/pubmed/12756208	7
Cytochrome P450 3A4	CYP3A4, CYP3A3	1,8-cineole 2-exo-monooxygenase, Albendazole monooxygenase, Albendazole sulfoxidase, CYPIIIA3, CYPIIIA4, Cholesterol 25-hydroxylase1 Publication, Cytochrome P450 3A3, Cytochrome P450 HLp, Cytochrome P450 NF-25, Cytochrome P450-PCN1, Nifedipine oxidase, Quinine 3-monooxygenase, Taurochenodeoxycholate 6-alpha-hydroxylase	P08684	Human	Liver	Microsome	394.1		pmol/mg protein				1	Western blotting	Absolute										https://www.ncbi.nlm.nih.gov/pubmed/12756208	7
Cytochrome P450 3A4	CYP3A4, CYP3A3	1,8-cineole 2-exo-monooxygenase, Albendazole monooxygenase, Albendazole sulfoxidase, CYPIIIA3, CYPIIIA4, Cholesterol 25-hydroxylase1 Publication, Cytochrome P450 3A3, Cytochrome P450 HLp, Cytochrome P450 NF-25, Cytochrome P450-PCN1, Nifedipine oxidase, Quinine 3-monooxygenase, Taurochenodeoxycholate 6-alpha-hydroxylase	P08684	Human	Liver	Microsome	92.5		pmol/mg protein				1	Western blotting	Absolute										https://www.ncbi.nlm.nih.gov/pubmed/12756208	7
Cytochrome P450 3A4	CYP3A4, CYP3A3	1,8-cineole 2-exo-monooxygenase, Albendazole monooxygenase, Albendazole sulfoxidase, CYPIIIA3, CYPIIIA4, Cholesterol 25-hydroxylase1 Publication, Cytochrome P450 3A3, Cytochrome P450 HLp, Cytochrome P450 NF-25, Cytochrome P450-PCN1, Nifedipine oxidase, Quinine 3-monooxygenase, Taurochenodeoxycholate 6-alpha-hydroxylase	P08684	Human	Liver	Microsome	33.5		pmol/mg protein				1	Western blotting	Absolute										https://www.ncbi.nlm.nih.gov/pubmed/12756208	7
Cytochrome P450 3A4	CYP3A4, CYP3A3	1,8-cineole 2-exo-monooxygenase, Albendazole monooxygenase, Albendazole sulfoxidase, CYPIIIA3, CYPIIIA4, Cholesterol 25-hydroxylase1 Publication, Cytochrome P450 3A3, Cytochrome P450 HLp, Cytochrome P450 NF-25, Cytochrome P450-PCN1, Nifedipine oxidase, Quinine 3-monooxygenase, Taurochenodeoxycholate 6-alpha-hydroxylase	P08684	Human	Liver	Microsome	227.2		pmol/mg protein				1	Western blotting	Absolute										https://www.ncbi.nlm.nih.gov/pubmed/12756208	7
Cytochrome P450 3A4	CYP3A4, CYP3A3	1,8-cineole 2-exo-monooxygenase, Albendazole monooxygenase, Albendazole sulfoxidase, CYPIIIA3, CYPIIIA4, Cholesterol 25-hydroxylase1 Publication, Cytochrome P450 3A3, Cytochrome P450 HLp, Cytochrome P450 NF-25, Cytochrome P450-PCN1, Nifedipine oxidase, Quinine 3-monooxygenase, Taurochenodeoxycholate 6-alpha-hydroxylase	P08684	Human	Liver	Microsome	15.2		pmol/mg protein				1	Western blotting	Absolute										https://www.ncbi.nlm.nih.gov/pubmed/12756208	7
Cytochrome P450 3A4	CYP3A4, CYP3A3	1,8-cineole 2-exo-monooxygenase, Albendazole monooxygenase, Albendazole sulfoxidase, CYPIIIA3, CYPIIIA4, Cholesterol 25-hydroxylase1 Publication, Cytochrome P450 3A3, Cytochrome P450 HLp, Cytochrome P450 NF-25, Cytochrome P450-PCN1, Nifedipine oxidase, Quinine 3-monooxygenase, Taurochenodeoxycholate 6-alpha-hydroxylase	P08684	Human	Liver	Microsome	76.6		pmol/mg protein				1	Western blotting	Absolute										https://www.ncbi.nlm.nih.gov/pubmed/12756208	7
Cytochrome P450 3A4	CYP3A4, CYP3A3	1,8-cineole 2-exo-monooxygenase, Albendazole monooxygenase, Albendazole sulfoxidase, CYPIIIA3, CYPIIIA4, Cholesterol 25-hydroxylase1 Publication, Cytochrome P450 3A3, Cytochrome P450 HLp, Cytochrome P450 NF-25, Cytochrome P450-PCN1, Nifedipine oxidase, Quinine 3-monooxygenase, Taurochenodeoxycholate 6-alpha-hydroxylase	P08684	Human	Liver	Microsome	137.6		pmol/mg protein				1	Western blotting	Absolute										https://www.ncbi.nlm.nih.gov/pubmed/12756208	7
Cytochrome P450 3A4	CYP3A4, CYP3A3	1,8-cineole 2-exo-monooxygenase, Albendazole monooxygenase, Albendazole sulfoxidase, CYPIIIA3, CYPIIIA4, Cholesterol 25-hydroxylase1 Publication, Cytochrome P450 3A3, Cytochrome P450 HLp, Cytochrome P450 NF-25, Cytochrome P450-PCN1, Nifedipine oxidase, Quinine 3-monooxygenase, Taurochenodeoxycholate 6-alpha-hydroxylase	P08684	Human	Liver	Microsome	130.2		pmol/mg protein				1	Western blotting	Absolute										https://www.ncbi.nlm.nih.gov/pubmed/12756208	7
Cytochrome P450 3A4	CYP3A4, CYP3A3	1,8-cineole 2-exo-monooxygenase, Albendazole monooxygenase, Albendazole sulfoxidase, CYPIIIA3, CYPIIIA4, Cholesterol 25-hydroxylase1 Publication, Cytochrome P450 3A3, Cytochrome P450 HLp, Cytochrome P450 NF-25, Cytochrome P450-PCN1, Nifedipine oxidase, Quinine 3-monooxygenase, Taurochenodeoxycholate 6-alpha-hydroxylase	P08684	Human	Liver	Microsome	21.5		pmol/mg protein				1	Western blotting	Absolute										https://www.ncbi.nlm.nih.gov/pubmed/12756208	7
Cytochrome P450 3A4	CYP3A4, CYP3A3	1,8-cineole 2-exo-monooxygenase, Albendazole monooxygenase, Albendazole sulfoxidase, CYPIIIA3, CYPIIIA4, Cholesterol 25-hydroxylase1 Publication, Cytochrome P450 3A3, Cytochrome P450 HLp, Cytochrome P450 NF-25, Cytochrome P450-PCN1, Nifedipine oxidase, Quinine 3-monooxygenase, Taurochenodeoxycholate 6-alpha-hydroxylase	P08684	Human	Liver	Microsome	204.7		pmol/mg protein				1	Western blotting	Absolute										https://www.ncbi.nlm.nih.gov/pubmed/12756208	7
Cytochrome P450 3A4	CYP3A4, CYP3A3	1,8-cineole 2-exo-monooxygenase, Albendazole monooxygenase, Albendazole sulfoxidase, CYPIIIA3, CYPIIIA4, Cholesterol 25-hydroxylase1 Publication, Cytochrome P450 3A3, Cytochrome P450 HLp, Cytochrome P450 NF-25, Cytochrome P450-PCN1, Nifedipine oxidase, Quinine 3-monooxygenase, Taurochenodeoxycholate 6-alpha-hydroxylase	P08684	Human	Liver	Microsome	22.1		pmol/mg protein				1	Western blotting	Absolute										https://www.ncbi.nlm.nih.gov/pubmed/12756208	7
Cytochrome P450 3A4	CYP3A4, CYP3A3	1,8-cineole 2-exo-monooxygenase, Albendazole monooxygenase, Albendazole sulfoxidase, CYPIIIA3, CYPIIIA4, Cholesterol 25-hydroxylase1 Publication, Cytochrome P450 3A3, Cytochrome P450 HLp, Cytochrome P450 NF-25, Cytochrome P450-PCN1, Nifedipine oxidase, Quinine 3-monooxygenase, Taurochenodeoxycholate 6-alpha-hydroxylase	P08684	Human	Liver	Microsome	164.4		pmol/mg protein				1	Western blotting	Absolute										https://www.ncbi.nlm.nih.gov/pubmed/12756208	7
Cytochrome P450 3A4	CYP3A4, CYP3A3	1,8-cineole 2-exo-monooxygenase, Albendazole monooxygenase, Albendazole sulfoxidase, CYPIIIA3, CYPIIIA4, Cholesterol 25-hydroxylase1 Publication, Cytochrome P450 3A3, Cytochrome P450 HLp, Cytochrome P450 NF-25, Cytochrome P450-PCN1, Nifedipine oxidase, Quinine 3-monooxygenase, Taurochenodeoxycholate 6-alpha-hydroxylase	P08684	Human	Liver	Microsome	42.3		pmol/mg protein				1	Western blotting	Absolute										https://www.ncbi.nlm.nih.gov/pubmed/12756208	7
Cytochrome P450 3A4	CYP3A4, CYP3A3	1,8-cineole 2-exo-monooxygenase, Albendazole monooxygenase, Albendazole sulfoxidase, CYPIIIA3, CYPIIIA4, Cholesterol 25-hydroxylase1 Publication, Cytochrome P450 3A3, Cytochrome P450 HLp, Cytochrome P450 NF-25, Cytochrome P450-PCN1, Nifedipine oxidase, Quinine 3-monooxygenase, Taurochenodeoxycholate 6-alpha-hydroxylase	P08684	Human	Liver	Microsome	289.2		pmol/mg protein				1	Western blotting	Absolute										https://www.ncbi.nlm.nih.gov/pubmed/12756208	7
Cytochrome P450 3A4	CYP3A4, CYP3A3	1,8-cineole 2-exo-monooxygenase, Albendazole monooxygenase, Albendazole sulfoxidase, CYPIIIA3, CYPIIIA4, Cholesterol 25-hydroxylase1 Publication, Cytochrome P450 3A3, Cytochrome P450 HLp, Cytochrome P450 NF-25, Cytochrome P450-PCN1, Nifedipine oxidase, Quinine 3-monooxygenase, Taurochenodeoxycholate 6-alpha-hydroxylase	P08684	Human	Liver	Microsome	375.6		pmol/mg protein				1	Western blotting	Absolute										https://www.ncbi.nlm.nih.gov/pubmed/12756208	7
Cytochrome P450 3A4	CYP3A4, CYP3A3	1,8-cineole 2-exo-monooxygenase, Albendazole monooxygenase, Albendazole sulfoxidase, CYPIIIA3, CYPIIIA4, Cholesterol 25-hydroxylase1 Publication, Cytochrome P450 3A3, Cytochrome P450 HLp, Cytochrome P450 NF-25, Cytochrome P450-PCN1, Nifedipine oxidase, Quinine 3-monooxygenase, Taurochenodeoxycholate 6-alpha-hydroxylase	P08684	Human	Liver	Microsome	180.8		pmol/mg protein				1	Western blotting	Absolute										https://www.ncbi.nlm.nih.gov/pubmed/12756208	7
Cytochrome P450 3A4	CYP3A4, CYP3A3	1,8-cineole 2-exo-monooxygenase, Albendazole monooxygenase, Albendazole sulfoxidase, CYPIIIA3, CYPIIIA4, Cholesterol 25-hydroxylase1 Publication, Cytochrome P450 3A3, Cytochrome P450 HLp, Cytochrome P450 NF-25, Cytochrome P450-PCN1, Nifedipine oxidase, Quinine 3-monooxygenase, Taurochenodeoxycholate 6-alpha-hydroxylase	P08684	Human	Liver	Microsome	94.5		pmol/mg protein				1	Western blotting	Absolute										https://www.ncbi.nlm.nih.gov/pubmed/12756208	7
Cytochrome P450 3A4	CYP3A4, CYP3A3	1,8-cineole 2-exo-monooxygenase, Albendazole monooxygenase, Albendazole sulfoxidase, CYPIIIA3, CYPIIIA4, Cholesterol 25-hydroxylase1 Publication, Cytochrome P450 3A3, Cytochrome P450 HLp, Cytochrome P450 NF-25, Cytochrome P450-PCN1, Nifedipine oxidase, Quinine 3-monooxygenase, Taurochenodeoxycholate 6-alpha-hydroxylase	P08684	Human	Liver	Microsome	153.4		pmol/mg protein				1	Western blotting	Absolute										https://www.ncbi.nlm.nih.gov/pubmed/12756208	7
Cytochrome P450 3A4	CYP3A4, CYP3A3	1,8-cineole 2-exo-monooxygenase, Albendazole monooxygenase, Albendazole sulfoxidase, CYPIIIA3, CYPIIIA4, Cholesterol 25-hydroxylase1 Publication, Cytochrome P450 3A3, Cytochrome P450 HLp, Cytochrome P450 NF-25, Cytochrome P450-PCN1, Nifedipine oxidase, Quinine 3-monooxygenase, Taurochenodeoxycholate 6-alpha-hydroxylase	P08684	Human	Liver	Microsome	80.2		pmol/mg protein				1	Western blotting	Absolute										https://www.ncbi.nlm.nih.gov/pubmed/12756208	7
Cytochrome P450 3A4	CYP3A4, CYP3A3	1,8-cineole 2-exo-monooxygenase, Albendazole monooxygenase, Albendazole sulfoxidase, CYPIIIA3, CYPIIIA4, Cholesterol 25-hydroxylase1 Publication, Cytochrome P450 3A3, Cytochrome P450 HLp, Cytochrome P450 NF-25, Cytochrome P450-PCN1, Nifedipine oxidase, Quinine 3-monooxygenase, Taurochenodeoxycholate 6-alpha-hydroxylase	P08684	Human	Liver	Microsome	284.8		pmol/mg protein				1	Western blotting	Absolute										https://www.ncbi.nlm.nih.gov/pubmed/12756208	7
Cytochrome P450 3A4	CYP3A4, CYP3A3	1,8-cineole 2-exo-monooxygenase, Albendazole monooxygenase, Albendazole sulfoxidase, CYPIIIA3, CYPIIIA4, Cholesterol 25-hydroxylase1 Publication, Cytochrome P450 3A3, Cytochrome P450 HLp, Cytochrome P450 NF-25, Cytochrome P450-PCN1, Nifedipine oxidase, Quinine 3-monooxygenase, Taurochenodeoxycholate 6-alpha-hydroxylase	P08684	Human	Liver	Microsome	159.4		pmol/mg protein				1	Western blotting	Absolute										https://www.ncbi.nlm.nih.gov/pubmed/12756208	7
Cytochrome P450 3A4	CYP3A4, CYP3A3	1,8-cineole 2-exo-monooxygenase, Albendazole monooxygenase, Albendazole sulfoxidase, CYPIIIA3, CYPIIIA4, Cholesterol 25-hydroxylase1 Publication, Cytochrome P450 3A3, Cytochrome P450 HLp, Cytochrome P450 NF-25, Cytochrome P450-PCN1, Nifedipine oxidase, Quinine 3-monooxygenase, Taurochenodeoxycholate 6-alpha-hydroxylase	P08684	Human	Liver	Microsome	128.9		pmol/mg protein				1	Western blotting	Absolute										https://www.ncbi.nlm.nih.gov/pubmed/12756208	7
Cytochrome P450 3A4	CYP3A4, CYP3A3	1,8-cineole 2-exo-monooxygenase, Albendazole monooxygenase, Albendazole sulfoxidase, CYPIIIA3, CYPIIIA4, Cholesterol 25-hydroxylase1 Publication, Cytochrome P450 3A3, Cytochrome P450 HLp, Cytochrome P450 NF-25, Cytochrome P450-PCN1, Nifedipine oxidase, Quinine 3-monooxygenase, Taurochenodeoxycholate 6-alpha-hydroxylase	P08684	Human	Liver	Microsome	471.8		pmol/mg protein				1	Western blotting	Absolute										https://www.ncbi.nlm.nih.gov/pubmed/12756208	7
Cytochrome P450 3A4	CYP3A4, CYP3A3	1,8-cineole 2-exo-monooxygenase, Albendazole monooxygenase, Albendazole sulfoxidase, CYPIIIA3, CYPIIIA4, Cholesterol 25-hydroxylase1 Publication, Cytochrome P450 3A3, Cytochrome P450 HLp, Cytochrome P450 NF-25, Cytochrome P450-PCN1, Nifedipine oxidase, Quinine 3-monooxygenase, Taurochenodeoxycholate 6-alpha-hydroxylase	P08684	Human	Liver	Microsome	248.7		pmol/mg protein				1	Western blotting	Absolute										https://www.ncbi.nlm.nih.gov/pubmed/12756208	7
Cytochrome P450 3A4	CYP3A4, CYP3A3	1,8-cineole 2-exo-monooxygenase, Albendazole monooxygenase, Albendazole sulfoxidase, CYPIIIA3, CYPIIIA4, Cholesterol 25-hydroxylase1 Publication, Cytochrome P450 3A3, Cytochrome P450 HLp, Cytochrome P450 NF-25, Cytochrome P450-PCN1, Nifedipine oxidase, Quinine 3-monooxygenase, Taurochenodeoxycholate 6-alpha-hydroxylase	P08684	Human	Liver	Microsome	109.2		pmol/mg protein				1	Western blotting	Absolute										https://www.ncbi.nlm.nih.gov/pubmed/12756208	7
Cytochrome P450 3A4	CYP3A4, CYP3A3	1,8-cineole 2-exo-monooxygenase, Albendazole monooxygenase, Albendazole sulfoxidase, CYPIIIA3, CYPIIIA4, Cholesterol 25-hydroxylase1 Publication, Cytochrome P450 3A3, Cytochrome P450 HLp, Cytochrome P450 NF-25, Cytochrome P450-PCN1, Nifedipine oxidase, Quinine 3-monooxygenase, Taurochenodeoxycholate 6-alpha-hydroxylase	P08684	Human	Liver	Microsome	600.7		pmol/mg protein				1	Western blotting	Absolute										https://www.ncbi.nlm.nih.gov/pubmed/12756208	7
Cytochrome P450 3A4	CYP3A4, CYP3A3	1,8-cineole 2-exo-monooxygenase, Albendazole monooxygenase, Albendazole sulfoxidase, CYPIIIA3, CYPIIIA4, Cholesterol 25-hydroxylase1 Publication, Cytochrome P450 3A3, Cytochrome P450 HLp, Cytochrome P450 NF-25, Cytochrome P450-PCN1, Nifedipine oxidase, Quinine 3-monooxygenase, Taurochenodeoxycholate 6-alpha-hydroxylase	P08684	Human	Liver	Microsome	498.4		pmol/mg protein				1	Western blotting	Absolute										https://www.ncbi.nlm.nih.gov/pubmed/12756208	7
Cytochrome P450 3A4	CYP3A4, CYP3A3	1,8-cineole 2-exo-monooxygenase, Albendazole monooxygenase, Albendazole sulfoxidase, CYPIIIA3, CYPIIIA4, Cholesterol 25-hydroxylase1 Publication, Cytochrome P450 3A3, Cytochrome P450 HLp, Cytochrome P450 NF-25, Cytochrome P450-PCN1, Nifedipine oxidase, Quinine 3-monooxygenase, Taurochenodeoxycholate 6-alpha-hydroxylase	P08684	Human	Liver	Microsome	33		pmol/mg protein				1	Western blotting	Absolute										https://www.ncbi.nlm.nih.gov/pubmed/12756208	7
Cytochrome P450 3A4	CYP3A4, CYP3A3	1,8-cineole 2-exo-monooxygenase, Albendazole monooxygenase, Albendazole sulfoxidase, CYPIIIA3, CYPIIIA4, Cholesterol 25-hydroxylase1 Publication, Cytochrome P450 3A3, Cytochrome P450 HLp, Cytochrome P450 NF-25, Cytochrome P450-PCN1, Nifedipine oxidase, Quinine 3-monooxygenase, Taurochenodeoxycholate 6-alpha-hydroxylase	P08684	Human	Liver	Microsome	275.1		pmol/mg protein				1	Western blotting	Absolute										https://www.ncbi.nlm.nih.gov/pubmed/12756208	7
Cytochrome P450 3A4	CYP3A4, CYP3A3	1,8-cineole 2-exo-monooxygenase, Albendazole monooxygenase, Albendazole sulfoxidase, CYPIIIA3, CYPIIIA4, Cholesterol 25-hydroxylase1 Publication, Cytochrome P450 3A3, Cytochrome P450 HLp, Cytochrome P450 NF-25, Cytochrome P450-PCN1, Nifedipine oxidase, Quinine 3-monooxygenase, Taurochenodeoxycholate 6-alpha-hydroxylase	P08684	Human	Liver	Microsome	105.5		pmol/mg protein				1	Western blotting	Absolute										https://www.ncbi.nlm.nih.gov/pubmed/12756208	7
Cytochrome P450 3A4	CYP3A4, CYP3A3	1,8-cineole 2-exo-monooxygenase, Albendazole monooxygenase, Albendazole sulfoxidase, CYPIIIA3, CYPIIIA4, Cholesterol 25-hydroxylase1 Publication, Cytochrome P450 3A3, Cytochrome P450 HLp, Cytochrome P450 NF-25, Cytochrome P450-PCN1, Nifedipine oxidase, Quinine 3-monooxygenase, Taurochenodeoxycholate 6-alpha-hydroxylase	P08684	Human	Liver	Microsome	340.5		pmol/mg protein				1	Western blotting	Absolute										https://www.ncbi.nlm.nih.gov/pubmed/12756208	7
Cytochrome P450 3A4	CYP3A4, CYP3A3	1,8-cineole 2-exo-monooxygenase, Albendazole monooxygenase, Albendazole sulfoxidase, CYPIIIA3, CYPIIIA4, Cholesterol 25-hydroxylase1 Publication, Cytochrome P450 3A3, Cytochrome P450 HLp, Cytochrome P450 NF-25, Cytochrome P450-PCN1, Nifedipine oxidase, Quinine 3-monooxygenase, Taurochenodeoxycholate 6-alpha-hydroxylase	P08684	Human	Liver	Microsome	193.8		pmol/mg protein				1	Western blotting	Absolute										https://www.ncbi.nlm.nih.gov/pubmed/12756208	7
Cytochrome P450 3A4	CYP3A4, CYP3A3	1,8-cineole 2-exo-monooxygenase, Albendazole monooxygenase, Albendazole sulfoxidase, CYPIIIA3, CYPIIIA4, Cholesterol 25-hydroxylase1 Publication, Cytochrome P450 3A3, Cytochrome P450 HLp, Cytochrome P450 NF-25, Cytochrome P450-PCN1, Nifedipine oxidase, Quinine 3-monooxygenase, Taurochenodeoxycholate 6-alpha-hydroxylase	P08684	Human	Liver	Microsome	148.5		pmol/mg protein				1	Western blotting	Absolute										https://www.ncbi.nlm.nih.gov/pubmed/12756208	7
Cytochrome P450 3A4	CYP3A4, CYP3A3	1,8-cineole 2-exo-monooxygenase, Albendazole monooxygenase, Albendazole sulfoxidase, CYPIIIA3, CYPIIIA4, Cholesterol 25-hydroxylase1 Publication, Cytochrome P450 3A3, Cytochrome P450 HLp, Cytochrome P450 NF-25, Cytochrome P450-PCN1, Nifedipine oxidase, Quinine 3-monooxygenase, Taurochenodeoxycholate 6-alpha-hydroxylase	P08684	Human	Liver	Microsome	248.2		pmol/mg protein				1	Western blotting	Absolute										https://www.ncbi.nlm.nih.gov/pubmed/12756208	7
Cytochrome P450 3A5	CYP3A5	CYPIIIA5, Cytochrome P450 HLp2, Cytochrome P450-PCN3	P20815	Human	Liver	Microsome	6.6		pmol/mg protein				1	Western blotting	Absolute										https://www.ncbi.nlm.nih.gov/pubmed/12756208	7
Cytochrome P450 3A5	CYP3A5	CYPIIIA5, Cytochrome P450 HLp2, Cytochrome P450-PCN3	P20815	Human	Liver	Microsome	48.4		pmol/mg protein				1	Western blotting	Absolute										https://www.ncbi.nlm.nih.gov/pubmed/12756208	7
Cytochrome P450 3A5	CYP3A5	CYPIIIA5, Cytochrome P450 HLp2, Cytochrome P450-PCN3	P20815	Human	Liver	Microsome	42.1		pmol/mg protein				1	Western blotting	Absolute										https://www.ncbi.nlm.nih.gov/pubmed/12756208	7
Cytochrome P450 3A5	CYP3A5	CYPIIIA5, Cytochrome P450 HLp2, Cytochrome P450-PCN3	P20815	Human	Liver	Microsome	41.4		pmol/mg protein				1	Western blotting	Absolute										https://www.ncbi.nlm.nih.gov/pubmed/12756208	7
Cytochrome P450 3A5	CYP3A5	CYPIIIA5, Cytochrome P450 HLp2, Cytochrome P450-PCN3	P20815	Human	Liver	Microsome	17.9		pmol/mg protein				1	Western blotting	Absolute										https://www.ncbi.nlm.nih.gov/pubmed/12756208	7
Multidrug resistance protein 1	MDR1, ABCB1, PGY1	ATP-binding cassette sub-family B member 1, P-glycoprotein 1, CD_antigen: CD243	P08183	Human	Lung	Lung	0.393		fmol/µg protein	0.172			7	LC-MS/MS (QTRAP5500, AB Sciex)	Absolute		64-79	3M, 4F	Caucasian		Quit smoking >14 years ago or Non-smokers				https://www.ncbi.nlm.nih.gov/pubmed/23670800	8
Multidrug resistance-associated protein 1	MRP1, ABCC1, MRP	ATP-binding cassette sub-family C member 1, Leukotriene C(4) transporter (LTC4 transporter)	P33527	Human	Lung	Lung	1.41		fmol/µg protein	0.41			7	LC-MS/MS (QTRAP5500, AB Sciex)	Absolute		64-79	3M, 4F	Caucasian		Quit smoking >14 years ago or Non-smokers				https://www.ncbi.nlm.nih.gov/pubmed/23670800	8
Canalicular multispecific organic anion transporter 2	MRP3, ABCC3, CMOAT2, MLP2,	ATP-binding cassette sub-family C member 3, Multi-specific organic anion transporter D (MOAT-D), Multidrug resistance-associated protein 3	O15438	Human	Lung	Lung	0.335		fmol/µg protein	0.251			7	LC-MS/MS (QTRAP5500, AB Sciex)	Absolute		64-79	3M, 4F	Caucasian		Quit smoking >14 years ago or Non-smokers				https://www.ncbi.nlm.nih.gov/pubmed/23670800	8
Multidrug resistance-associated protein 4	MRP4, ABCC4	ATP-binding cassette sub-family C member 4, MRP/cMOAT-related ABC transporter, Multi-specific organic anion transporter B (MOAT-B)	O15439	Human	Lung	Lung	0.527		fmol/µg protein	0.169			7	LC-MS/MS (QTRAP5500, AB Sciex)	Absolute		64-79	3M, 4F	Caucasian		Quit smoking >14 years ago or Non-smokers				https://www.ncbi.nlm.nih.gov/pubmed/23670800	8
Multidrug resistance-associated protein 5	MRP5, ABCC5	ATP-binding cassette sub-family C member 5, Multi-specific organic anion transporter C (MOAT-C), SMRP, pABC11	O15440	Human	Lung	Lung	0.252		fmol/µg protein	0.153			7	LC-MS/MS (QTRAP5500, AB Sciex)	Absolute		64-79	3M, 4F	Caucasian		Quit smoking >14 years ago or Non-smokers				https://www.ncbi.nlm.nih.gov/pubmed/23670800	8
Multidrug resistance-associated protein 6	MRP6, ABC6, ARA	ATP-binding cassette sub-family C member 6, Anthracycline resistance-associated protein, Multi-specific organic anion transporter E (MOAT-E)	O95255	Human	Lung	Lung	0.403		fmol/µg protein	0.087			7	LC-MS/MS (QTRAP5500, AB Sciex)	Absolute		64-79	3M, 4F	Caucasian		Quit smoking >14 years ago or Non-smokers				https://www.ncbi.nlm.nih.gov/pubmed/23670800	8
ATP-binding cassette sub-family C member 11	MRP8, ABCC11	Multidrug resistance-associated protein 8	Q96J66	Human	Lung	Lung	0.386		fmol/µg protein	0.411			7	LC-MS/MS (QTRAP5500, AB Sciex)	Absolute		64-79	3M, 4F	Caucasian		Quit smoking >14 years ago or Non-smokers				https://www.ncbi.nlm.nih.gov/pubmed/23670800	8
ATP-binding cassette sub-family G member 2	ABCG2, ABCP, BCRP, BCRP1, MXR	Breast cancer resistance protein, CDw338, Mitoxantrone resistance-associated protein, Placenta-specific ATP-binding cassette transporter, Urate exporter, CD_antigen: CD338	Q9UNQ0	Human	Lung	Lung	1.3		fmol/µg protein	1.29			7	LC-MS/MS (QTRAP5500, AB Sciex)	Absolute		64-79	3M, 4F	Caucasian		Quit smoking >14 years ago or Non-smokers				https://www.ncbi.nlm.nih.gov/pubmed/23670800	8
Solute carrier family 22 member 1	SLC22A1 (OCT1)	Organic cation transporter 1 (hOCT1)	O15245	Human	Lung	Lung	0.371		fmol/µg protein	0.399			7	LC-MS/MS (QTRAP5500, AB Sciex)	Absolute		64-79	3M, 4F	Caucasian		Quit smoking >14 years ago or Non-smokers				https://www.ncbi.nlm.nih.gov/pubmed/23670800	8
Solute carrier family 22 member 2	SLC22A2 (OCT2)	Organic cation transporter 2 (hOCT2)	O15244	Human	Lung	Lung	0.145		fmol/µg protein	0.082			7	LC-MS/MS (QTRAP5500, AB Sciex)	Absolute		64-79	3M, 4F	Caucasian		Quit smoking >14 years ago or Non-smokers				https://www.ncbi.nlm.nih.gov/pubmed/23670800	8
Solute carrier family 22 member 4	SLC22A4, ETT, OCTN1, UT2H	Ergothioneine transporter (ET transporter), Organic cation/carnitine transporter 1	Q9H015	Human	Lung	Lung	2.08		fmol/µg protein	1.19			7	LC-MS/MS (QTRAP5500, AB Sciex)	Absolute		64-79	3M, 4F	Caucasian		Quit smoking >14 years ago or Non-smokers				https://www.ncbi.nlm.nih.gov/pubmed/23670800	8
Solute carrier family 22 member 7	OAT2, SLC22A7, NLT,	Novel liver transporter, Organic anion transporter 2 (hOAT2)	Q9Y694	Human	Lung	Lung	0.404		fmol/µg protein	0.234			7	LC-MS/MS (QTRAP5500, AB Sciex)	Absolute		64-79	3M, 4F	Caucasian		Quit smoking >14 years ago or Non-smokers				https://www.ncbi.nlm.nih.gov/pubmed/23670800	8
Solute carrier family 22 member 8	OAT3, SLC22A8	Organic anion transporter 3 (hOAT3)	Q8TCC7	Human	Lung	Lung	0.246		fmol/µg protein	0.144			7	LC-MS/MS (QTRAP5500, AB Sciex)	Absolute		64-79	3M, 4F	Caucasian		Quit smoking >14 years ago or Non-smokers				https://www.ncbi.nlm.nih.gov/pubmed/23670800	8
Solute carrier family 22 member 11	OAT4, SLC22A11	Organic anion transporter 4	Q9NSA0	Human	Lung	Lung	0.327		fmol/µg protein	0.188			7	LC-MS/MS (QTRAP5500, AB Sciex)	Absolute		64-79	3M, 4F	Caucasian		Quit smoking >14 years ago or Non-smokers				https://www.ncbi.nlm.nih.gov/pubmed/23670800	8
Solute carrier family 15 member 2	SLC15A2, PEPT2	Kidney H(+)/peptide cotransporter, Oligopeptide transporter, kidney isoform and Peptide transporter 2	Q16348	Human	Lung	Lung	0.9		fmol/µg protein	0.328			7	LC-MS/MS (QTRAP5500, AB Sciex)	Absolute		64-79	3M, 4F	Caucasian		Quit smoking >14 years ago or Non-smokers				https://www.ncbi.nlm.nih.gov/pubmed/23670800	8
Solute carrier organic anion transporter family member 1A2	SLCO1A2, OATP, OATP1, OATP1A2, SLC21A3	OATP-A, Organic anion-transporting polypeptide 1 (OATP-1), Sodium-independent organic anion transporter, Solute carrier family 21 member 3	P46721	Human	Lung	Lung	0.233		fmol/µg protein	0.131			7	LC-MS/MS (QTRAP5500, AB Sciex)	Absolute		64-79	3M, 4F	Caucasian		Quit smoking >14 years ago or Non-smokers				https://www.ncbi.nlm.nih.gov/pubmed/23670800	8
Solute carrier organic anion transporter family member 1B3	OATP1B3, SLCO1B3, LST2, OATP8, SLC21A8	Liver-specific organic anion transporter 2 (LST-2), Organic anion transporter 8, Organic anion-transporting polypeptide 8 (OATP-8), Solute carrier family 21 member 8	Q9NPD5	Human	Lung	Lung	0.236		fmol/µg protein	0.142			7	LC-MS/MS (QTRAP5500, AB Sciex)	Absolute		64-79	3M, 4F	Caucasian		Quit smoking >14 years ago or Non-smokers				https://www.ncbi.nlm.nih.gov/pubmed/23670800	8
Solute carrier organic anion transporter family member 2B1	OATP2B1, SLCO2B1 KIAA0880, OATPB, SLC21A9	Organic anion transporter B (OATP-B), Organic anion transporter polypeptide-related protein 2 (OATP-RP2, OATPRP2), Solute carrier family 21 member 9	O94956	Human	Lung	Lung	0.296		fmol/µg protein	0.105			7	LC-MS/MS (QTRAP5500, AB Sciex)	Absolute		64-79	3M, 4F	Caucasian		Quit smoking >14 years ago or Non-smokers				https://www.ncbi.nlm.nih.gov/pubmed/23670800	8
Solute carrier organic anion transporter family member 2A1	PGT (OATP2A1), SLCO2A1, SLC21A2	Prostaglandin transporter (PGT), Solute carrier family 21 member 2	Q92959	Human	Lung	Lung	0.745		fmol/µg protein	0.428			7	LC-MS/MS (QTRAP5500, AB Sciex)	Absolute		64-79	3M, 4F	Caucasian		Quit smoking >14 years ago or Non-smokers				https://www.ncbi.nlm.nih.gov/pubmed/23670800	8
Multidrug resistance protein 1	MDR1, ABCB1, PGY1	ATP-binding cassette sub-family B member 1, P-glycoprotein 1, CD_antigen: CD243	P08183	Human	Lung	Lung	0.211		fmol/µg protein	0.03			1	LC-MS/MS (QTRAP5500, AB Sciex)	Absolute		64	Male	Caucasian	Adenocarcinoma of colon with metastasis to liver	Quit 30 years prior to death				https://www.ncbi.nlm.nih.gov/pubmed/23670800	8
Multidrug resistance-associated protein 1	MRP1, ABCC1, MRP	ATP-binding cassette sub-family C member 1, Leukotriene C(4) transporter (LTC4 transporter)	P33527	Human	Lung	Lung	1.82		fmol/µg protein	0.52			1	LC-MS/MS (QTRAP5500, AB Sciex)	Absolute		64	Male	Caucasian	Adenocarcinoma of colon with metastasis to liver	Quit 30 years prior to death				https://www.ncbi.nlm.nih.gov/pubmed/23670800	8
Multidrug resistance-associated protein 4	MRP4, ABCC4	ATP-binding cassette sub-family C member 4, MRP/cMOAT-related ABC transporter, Multi-specific organic anion transporter B (MOAT-B)	O15439	Human	Lung	Lung	0.462		fmol/µg protein	0.016			1	LC-MS/MS (QTRAP5500, AB Sciex)	Absolute		64	Male	Caucasian	Adenocarcinoma of colon with metastasis to liver	Quit 30 years prior to death				https://www.ncbi.nlm.nih.gov/pubmed/23670800	8
Multidrug resistance-associated protein 5	MRP5, ABCC5	ATP-binding cassette sub-family C member 5, Multi-specific organic anion transporter C (MOAT-C), SMRP, pABC11	O15440	Human	Lung	Lung	0.252		fmol/µg protein	0.031			1	LC-MS/MS (QTRAP5500, AB Sciex)	Absolute		64	Male	Caucasian	Adenocarcinoma of colon with metastasis to liver	Quit 30 years prior to death				https://www.ncbi.nlm.nih.gov/pubmed/23670800	8
Multidrug resistance-associated protein 6	MRP6, ABC6, ARA	ATP-binding cassette sub-family C member 6, Anthracycline resistance-associated protein, Multi-specific organic anion transporter E (MOAT-E)	O95255	Human	Lung	Lung	0.337		fmol/µg protein	0.09			1	LC-MS/MS (QTRAP5500, AB Sciex)	Absolute		64	Male	Caucasian	Adenocarcinoma of colon with metastasis to liver	Quit 30 years prior to death				https://www.ncbi.nlm.nih.gov/pubmed/23670800	8
ATP-binding cassette sub-family G member 2	ABCG2, ABCP, BCRP, BCRP1, MXR	Breast cancer resistance protein, CDw338, Mitoxantrone resistance-associated protein, Placenta-specific ATP-binding cassette transporter, Urate exporter, CD_antigen: CD338	Q9UNQ0	Human	Lung	Lung	4.1		fmol/µg protein	0.39			1	LC-MS/MS (QTRAP5500, AB Sciex)	Absolute		64	Male	Caucasian	Adenocarcinoma of colon with metastasis to liver	Quit 30 years prior to death				https://www.ncbi.nlm.nih.gov/pubmed/23670800	8
Solute carrier family 22 member 1	SLC22A1 (OCT1)	Organic cation transporter 1 (hOCT1)	O15245	Human	Lung	Lung	0.41		fmol/µg protein	0.037			1	LC-MS/MS (QTRAP5500, AB Sciex)	Absolute		64	Male	Caucasian	Adenocarcinoma of colon with metastasis to liver	Quit 30 years prior to death				https://www.ncbi.nlm.nih.gov/pubmed/23670800	8
Solute carrier family 22 member 4	SLC22A4, ETT, OCTN1, UT2H	Ergothioneine transporter (ET transporter), Organic cation/carnitine transporter 1	Q9H015	Human	Lung	Lung	1.48		fmol/µg protein	0.04			1	LC-MS/MS (QTRAP5500, AB Sciex)	Absolute		64	Male	Caucasian	Adenocarcinoma of colon with metastasis to liver	Quit 30 years prior to death				https://www.ncbi.nlm.nih.gov/pubmed/23670800	8
Solute carrier family 22 member 7	OAT2, SLC22A7, NLT,	Novel liver transporter, Organic anion transporter 2 (hOAT2)	Q9Y694	Human	Lung	Lung	0.369		fmol/µg protein	0.074			1	LC-MS/MS (QTRAP5500, AB Sciex)	Absolute		64	Male	Caucasian	Adenocarcinoma of colon with metastasis to liver	Quit 30 years prior to death				https://www.ncbi.nlm.nih.gov/pubmed/23670800	8
Solute carrier family 22 member 11	OAT4, SLC22A11	Organic anion transporter 4	Q9NSA0	Human	Lung	Lung	0.235		fmol/µg protein	0.029			1	LC-MS/MS (QTRAP5500, AB Sciex)	Absolute		64	Male	Caucasian	Adenocarcinoma of colon with metastasis to liver	Quit 30 years prior to death				https://www.ncbi.nlm.nih.gov/pubmed/23670800	8
Solute carrier family 15 member 2	SLC15A2, PEPT2	Kidney H(+)/peptide cotransporter, Oligopeptide transporter, kidney isoform and Peptide transporter 2	Q16348	Human	Lung	Lung	0.25		fmol/µg protein	0.03			1	LC-MS/MS (QTRAP5500, AB Sciex)	Absolute		64	Male	Caucasian	Adenocarcinoma of colon with metastasis to liver	Quit 30 years prior to death				https://www.ncbi.nlm.nih.gov/pubmed/23670800	8
Solute carrier organic anion transporter family member 1A2	SLCO1A2, OATP, OATP1, OATP1A2, SLC21A3	OATP-A, Organic anion-transporting polypeptide 1 (OATP-1), Sodium-independent organic anion transporter, Solute carrier family 21 member 3	P46721	Human	Lung	Lung	0.36		fmol/µg protein	0.057			1	LC-MS/MS (QTRAP5500, AB Sciex)	Absolute		64	Male	Caucasian	Adenocarcinoma of colon with metastasis to liver	Quit 30 years prior to death				https://www.ncbi.nlm.nih.gov/pubmed/23670800	8
Solute carrier organic anion transporter family member 1B3	OATP1B3, SLCO1B3, LST2, OATP8, SLC21A8	Liver-specific organic anion transporter 2 (LST-2), Organic anion transporter 8, Organic anion-transporting polypeptide 8 (OATP-8), Solute carrier family 21 member 8	Q9NPD5	Human	Lung	Lung	0.119		fmol/µg protein	0.012			1	LC-MS/MS (QTRAP5500, AB Sciex)	Absolute		64	Male	Caucasian	Adenocarcinoma of colon with metastasis to liver	Quit 30 years prior to death				https://www.ncbi.nlm.nih.gov/pubmed/23670800	8
Solute carrier organic anion transporter family member 2B1	OATP2B1, SLCO2B1 KIAA0880, OATPB, SLC21A9	Organic anion transporter B (OATP-B), Organic anion transporter polypeptide-related protein 2 (OATP-RP2, OATPRP2), Solute carrier family 21 member 9	O94956	Human	Lung	Lung	0.22		fmol/µg protein	0.052			1	LC-MS/MS (QTRAP5500, AB Sciex)	Absolute		64	Male	Caucasian	Adenocarcinoma of colon with metastasis to liver	Quit 30 years prior to death				https://www.ncbi.nlm.nih.gov/pubmed/23670800	8
Solute carrier organic anion transporter family member 2A1	PGT (OATP2A1), SLCO2A1, SLC21A2	Prostaglandin transporter (PGT), Solute carrier family 21 member 2	Q92959	Human	Lung	Lung	0.179		fmol/µg protein	0.051			1	LC-MS/MS (QTRAP5500, AB Sciex)	Absolute		64	Male	Caucasian	Adenocarcinoma of colon with metastasis to liver	Quit 30 years prior to death				https://www.ncbi.nlm.nih.gov/pubmed/23670800	8
Multidrug resistance protein 1	MDR1, ABCB1, PGY1	ATP-binding cassette sub-family B member 1, P-glycoprotein 1, CD_antigen: CD243	P08183	Human	Lung	Lung	0.647		fmol/µg protein	0.065			1	LC-MS/MS (QTRAP5500, AB Sciex)	Absolute		76	Male	Caucasian	Renal failure	Quit 14 years prior to death				https://www.ncbi.nlm.nih.gov/pubmed/23670800	8
Multidrug resistance-associated protein 1	MRP1, ABCC1, MRP	ATP-binding cassette sub-family C member 1, Leukotriene C(4) transporter (LTC4 transporter)	P33527	Human	Lung	Lung	1.61		fmol/µg protein	0.02			1	LC-MS/MS (QTRAP5500, AB Sciex)	Absolute		76	Male	Caucasian	Renal failure	Quit 14 years prior to death				https://www.ncbi.nlm.nih.gov/pubmed/23670800	8
Multidrug resistance-associated protein 4	MRP4, ABCC4	ATP-binding cassette sub-family C member 4, MRP/cMOAT-related ABC transporter, Multi-specific organic anion transporter B (MOAT-B)	O15439	Human	Lung	Lung	0.484		fmol/µg protein	0.061			1	LC-MS/MS (QTRAP5500, AB Sciex)	Absolute		76	Male	Caucasian	Renal failure	Quit 14 years prior to death				https://www.ncbi.nlm.nih.gov/pubmed/23670800	8
Multidrug resistance-associated protein 5	MRP5, ABCC5	ATP-binding cassette sub-family C member 5, Multi-specific organic anion transporter C (MOAT-C), SMRP, pABC11	O15440	Human	Lung	Lung	0.105		fmol/µg protein	0.004			1	LC-MS/MS (QTRAP5500, AB Sciex)	Absolute		76	Male	Caucasian	Renal failure	Quit 14 years prior to death				https://www.ncbi.nlm.nih.gov/pubmed/23670800	8
Multidrug resistance-associated protein 6	MRP6, ABC6, ARA	ATP-binding cassette sub-family C member 6, Anthracycline resistance-associated protein, Multi-specific organic anion transporter E (MOAT-E)	O95255	Human	Lung	Lung	0.294		fmol/µg protein	0.031			1	LC-MS/MS (QTRAP5500, AB Sciex)	Absolute		76	Male	Caucasian	Renal failure	Quit 14 years prior to death				https://www.ncbi.nlm.nih.gov/pubmed/23670800	8
ATP-binding cassette sub-family C member 11	MRP8, ABCC11	Multidrug resistance-associated protein 8	Q96J66	Human	Lung	Lung	0.105		fmol/µg protein	0.035			1	LC-MS/MS (QTRAP5500, AB Sciex)	Absolute		76	Male	Caucasian	Renal failure	Quit 14 years prior to death				https://www.ncbi.nlm.nih.gov/pubmed/23670800	8
ATP-binding cassette sub-family G member 2	ABCG2, ABCP, BCRP, BCRP1, MXR	Breast cancer resistance protein, CDw338, Mitoxantrone resistance-associated protein, Placenta-specific ATP-binding cassette transporter, Urate exporter, CD_antigen: CD338	Q9UNQ0	Human	Lung	Lung	0.412		fmol/µg protein	0.054			1	LC-MS/MS (QTRAP5500, AB Sciex)	Absolute		76	Male	Caucasian	Renal failure	Quit 14 years prior to death				https://www.ncbi.nlm.nih.gov/pubmed/23670800	8
Solute carrier family 22 member 1	SLC22A1 (OCT1)	Organic cation transporter 1 (hOCT1)	O15245	Human	Lung	Lung	0.178		fmol/µg protein	0.031			1	LC-MS/MS (QTRAP5500, AB Sciex)	Absolute		76	Male	Caucasian	Renal failure	Quit 14 years prior to death				https://www.ncbi.nlm.nih.gov/pubmed/23670800	8
Solute carrier family 22 member 4	SLC22A4, ETT, OCTN1, UT2H	Ergothioneine transporter (ET transporter), Organic cation/carnitine transporter 1	Q9H015	Human	Lung	Lung	0.585		fmol/µg protein	0.117			1	LC-MS/MS (QTRAP5500, AB Sciex)	Absolute		76	Male	Caucasian	Renal failure	Quit 14 years prior to death				https://www.ncbi.nlm.nih.gov/pubmed/23670800	8
Solute carrier family 22 member 8	OAT3, SLC22A8	Organic anion transporter 3 (hOAT3)	Q8TCC7	Human	Lung	Lung	0.104		fmol/µg protein	0.024			1	LC-MS/MS (QTRAP5500, AB Sciex)	Absolute		76	Male	Caucasian	Renal failure	Quit 14 years prior to death				https://www.ncbi.nlm.nih.gov/pubmed/23670800	8
Solute carrier family 15 member 2	SLC15A2, PEPT2	Kidney H(+)/peptide cotransporter, Oligopeptide transporter, kidney isoform and Peptide transporter 2	Q16348	Human	Lung	Lung	0.988		fmol/µg protein	0.167			1	LC-MS/MS (QTRAP5500, AB Sciex)	Absolute		76	Male	Caucasian	Renal failure	Quit 14 years prior to death				https://www.ncbi.nlm.nih.gov/pubmed/23670800	8
Solute carrier organic anion transporter family member 1A2	SLCO1A2, OATP, OATP1, OATP1A2, SLC21A3	OATP-A, Organic anion-transporting polypeptide 1 (OATP-1), Sodium-independent organic anion transporter, Solute carrier family 21 member 3	P46721	Human	Lung	Lung	0.395		fmol/µg protein	0.057			1	LC-MS/MS (QTRAP5500, AB Sciex)	Absolute		76	Male	Caucasian	Renal failure	Quit 14 years prior to death				https://www.ncbi.nlm.nih.gov/pubmed/23670800	8
Solute carrier organic anion transporter family member 1B3	OATP1B3, SLCO1B3, LST2, OATP8, SLC21A8	Liver-specific organic anion transporter 2 (LST-2), Organic anion transporter 8, Organic anion-transporting polypeptide 8 (OATP-8), Solute carrier family 21 member 8	Q9NPD5	Human	Lung	Lung	0.381		fmol/µg protein	0.047			1	LC-MS/MS (QTRAP5500, AB Sciex)	Absolute		76	Male	Caucasian	Renal failure	Quit 14 years prior to death				https://www.ncbi.nlm.nih.gov/pubmed/23670800	8
Solute carrier organic anion transporter family member 2B1	OATP2B1, SLCO2B1 KIAA0880, OATPB, SLC21A9	Organic anion transporter B (OATP-B), Organic anion transporter polypeptide-related protein 2 (OATP-RP2, OATPRP2), Solute carrier family 21 member 9	O94956	Human	Lung	Lung	0.334		fmol/µg protein	0.044			1	LC-MS/MS (QTRAP5500, AB Sciex)	Absolute		76	Male	Caucasian	Renal failure	Quit 14 years prior to death				https://www.ncbi.nlm.nih.gov/pubmed/23670800	8
Solute carrier organic anion transporter family member 2A1	PGT (OATP2A1), SLCO2A1, SLC21A2	Prostaglandin transporter (PGT), Solute carrier family 21 member 2	Q92959	Human	Lung	Lung	1.01		fmol/µg protein	0.11			1	LC-MS/MS (QTRAP5500, AB Sciex)	Absolute		76	Male	Caucasian	Renal failure	Quit 14 years prior to death				https://www.ncbi.nlm.nih.gov/pubmed/23670800	8
Multidrug resistance protein 1	MDR1, ABCB1, PGY1	ATP-binding cassette sub-family B member 1, P-glycoprotein 1, CD_antigen: CD243	P08183	Human	Lung	Lung	0.212		fmol/µg protein	0.009			1	LC-MS/MS (QTRAP5500, AB Sciex)	Absolute		79	Male	Caucasian	End-stage cardiac disease	No smoking history				https://www.ncbi.nlm.nih.gov/pubmed/23670800	8
Multidrug resistance-associated protein 1	MRP1, ABCC1, MRP	ATP-binding cassette sub-family C member 1, Leukotriene C(4) transporter (LTC4 transporter)	P33527	Human	Lung	Lung	1.69		fmol/µg protein	0.27			1	LC-MS/MS (QTRAP5500, AB Sciex)	Absolute		79	Male	Caucasian	End-stage cardiac disease	No smoking history				https://www.ncbi.nlm.nih.gov/pubmed/23670800	8
Canalicular multispecific organic anion transporter 2	MRP3, ABCC3, CMOAT2, MLP2,	ATP-binding cassette sub-family C member 3, Multi-specific organic anion transporter D (MOAT-D), Multidrug resistance-associated protein 3	O15438	Human	Lung	Lung	0.228		fmol/µg protein	0.025			1	LC-MS/MS (QTRAP5500, AB Sciex)	Absolute		79	Male	Caucasian	End-stage cardiac disease	No smoking history				https://www.ncbi.nlm.nih.gov/pubmed/23670800	8
Multidrug resistance-associated protein 4	MRP4, ABCC4	ATP-binding cassette sub-family C member 4, MRP/cMOAT-related ABC transporter, Multi-specific organic anion transporter B (MOAT-B)	O15439	Human	Lung	Lung	0.404		fmol/µg protein	0.018			1	LC-MS/MS (QTRAP5500, AB Sciex)	Absolute		79	Male	Caucasian	End-stage cardiac disease	No smoking history				https://www.ncbi.nlm.nih.gov/pubmed/23670800	8
Multidrug resistance-associated protein 5	MRP5, ABCC5	ATP-binding cassette sub-family C member 5, Multi-specific organic anion transporter C (MOAT-C), SMRP, pABC11	O15440	Human	Lung	Lung	0.176		fmol/µg protein	0.038			1	LC-MS/MS (QTRAP5500, AB Sciex)	Absolute		79	Male	Caucasian	End-stage cardiac disease	No smoking history				https://www.ncbi.nlm.nih.gov/pubmed/23670800	8
Multidrug resistance-associated protein 6	MRP6, ABC6, ARA	ATP-binding cassette sub-family C member 6, Anthracycline resistance-associated protein, Multi-specific organic anion transporter E (MOAT-E)	O95255	Human	Lung	Lung	0.426		fmol/µg protein	0.059			1	LC-MS/MS (QTRAP5500, AB Sciex)	Absolute		79	Male	Caucasian	End-stage cardiac disease	No smoking history				https://www.ncbi.nlm.nih.gov/pubmed/23670800	8
ATP-binding cassette sub-family G member 2	ABCG2, ABCP, BCRP, BCRP1, MXR	Breast cancer resistance protein, CDw338, Mitoxantrone resistance-associated protein, Placenta-specific ATP-binding cassette transporter, Urate exporter, CD_antigen: CD338	Q9UNQ0	Human	Lung	Lung	0.54		fmol/µg protein	0.091			1	LC-MS/MS (QTRAP5500, AB Sciex)	Absolute		79	Male	Caucasian	End-stage cardiac disease	No smoking history				https://www.ncbi.nlm.nih.gov/pubmed/23670800	8
Solute carrier family 22 member 4	SLC22A4, ETT, OCTN1, UT2H	Ergothioneine transporter (ET transporter), Organic cation/carnitine transporter 1	Q9H015	Human	Lung	Lung	1.79		fmol/µg protein	0.01			1	LC-MS/MS (QTRAP5500, AB Sciex)	Absolute		79	Male	Caucasian	End-stage cardiac disease	No smoking history				https://www.ncbi.nlm.nih.gov/pubmed/23670800	8
Solute carrier family 22 member 7	OAT2, SLC22A7, NLT,	Novel liver transporter, Organic anion transporter 2 (hOAT2)	Q9Y694	Human	Lung	Lung	0.324		fmol/µg protein	0.006			1	LC-MS/MS (QTRAP5500, AB Sciex)	Absolute		79	Male	Caucasian	End-stage cardiac disease	No smoking history				https://www.ncbi.nlm.nih.gov/pubmed/23670800	8
Solute carrier family 22 member 8	OAT3, SLC22A8	Organic anion transporter 3 (hOAT3)	Q8TCC7	Human	Lung	Lung	0.243		fmol/µg protein	0.024			1	LC-MS/MS (QTRAP5500, AB Sciex)	Absolute		79	Male	Caucasian	End-stage cardiac disease	No smoking history				https://www.ncbi.nlm.nih.gov/pubmed/23670800	8
Solute carrier family 22 member 11	OAT4, SLC22A11	Organic anion transporter 4	Q9NSA0	Human	Lung	Lung	0.287		fmol/µg protein	0.038			1	LC-MS/MS (QTRAP5500, AB Sciex)	Absolute		79	Male	Caucasian	End-stage cardiac disease	No smoking history				https://www.ncbi.nlm.nih.gov/pubmed/23670800	8
Solute carrier family 15 member 2	SLC15A2, PEPT2	Kidney H(+)/peptide cotransporter, Oligopeptide transporter, kidney isoform and Peptide transporter 2	Q16348	Human	Lung	Lung	1.04		fmol/µg protein	0.05			1	LC-MS/MS (QTRAP5500, AB Sciex)	Absolute		79	Male	Caucasian	End-stage cardiac disease	No smoking history				https://www.ncbi.nlm.nih.gov/pubmed/23670800	8
Solute carrier organic anion transporter family member 2B1	OATP2B1, SLCO2B1 KIAA0880, OATPB, SLC21A9	Organic anion transporter B (OATP-B), Organic anion transporter polypeptide-related protein 2 (OATP-RP2, OATPRP2), Solute carrier family 21 member 9	O94956	Human	Lung	Lung	0.206		fmol/µg protein	0.036			1	LC-MS/MS (QTRAP5500, AB Sciex)	Absolute		79	Male	Caucasian	End-stage cardiac disease	No smoking history				https://www.ncbi.nlm.nih.gov/pubmed/23670800	8
Solute carrier organic anion transporter family member 2A1	PGT (OATP2A1), SLCO2A1, SLC21A2	Prostaglandin transporter (PGT), Solute carrier family 21 member 2	Q92959	Human	Lung	Lung	0.349		fmol/µg protein	0.032			1	LC-MS/MS (QTRAP5500, AB Sciex)	Absolute		79	Male	Caucasian	End-stage cardiac disease	No smoking history				https://www.ncbi.nlm.nih.gov/pubmed/23670800	8
Multidrug resistance protein 1	MDR1, ABCB1, PGY1	ATP-binding cassette sub-family B member 1, P-glycoprotein 1, CD_antigen: CD243	P08183	Human	Lung	Lung	0.491		fmol/µg protein	0.024			1	LC-MS/MS (QTRAP5500, AB Sciex)	Absolute		58	Female	Caucasian	Liver Cancer	Quit 40 years prior to death				https://www.ncbi.nlm.nih.gov/pubmed/23670800	8
Multidrug resistance-associated protein 1	MRP1, ABCC1, MRP	ATP-binding cassette sub-family C member 1, Leukotriene C(4) transporter (LTC4 transporter)	P33527	Human	Lung	Lung	1.23		fmol/µg protein	0.16			1	LC-MS/MS (QTRAP5500, AB Sciex)	Absolute		58	Female	Caucasian	Liver Cancer	Quit 40 years prior to death				https://www.ncbi.nlm.nih.gov/pubmed/23670800	8
Canalicular multispecific organic anion transporter 2	MRP3, ABCC3, CMOAT2, MLP2,	ATP-binding cassette sub-family C member 3, Multi-specific organic anion transporter D (MOAT-D), Multidrug resistance-associated protein 3	O15438	Human	Lung	Lung	0.437		fmol/µg protein	0.122			1	LC-MS/MS (QTRAP5500, AB Sciex)	Absolute		58	Female	Caucasian	Liver Cancer	Quit 40 years prior to death				https://www.ncbi.nlm.nih.gov/pubmed/23670800	8
Multidrug resistance-associated protein 4	MRP4, ABCC4	ATP-binding cassette sub-family C member 4, MRP/cMOAT-related ABC transporter, Multi-specific organic anion transporter B (MOAT-B)	O15439	Human	Lung	Lung	0.483		fmol/µg protein	0.021			1	LC-MS/MS (QTRAP5500, AB Sciex)	Absolute		58	Female	Caucasian	Liver Cancer	Quit 40 years prior to death				https://www.ncbi.nlm.nih.gov/pubmed/23670800	8
Multidrug resistance-associated protein 5	MRP5, ABCC5	ATP-binding cassette sub-family C member 5, Multi-specific organic anion transporter C (MOAT-C), SMRP, pABC11	O15440	Human	Lung	Lung	0.344		fmol/µg protein	0.036			1	LC-MS/MS (QTRAP5500, AB Sciex)	Absolute		58	Female	Caucasian	Liver Cancer	Quit 40 years prior to death				https://www.ncbi.nlm.nih.gov/pubmed/23670800	8
Multidrug resistance-associated protein 6	MRP6, ABC6, ARA	ATP-binding cassette sub-family C member 6, Anthracycline resistance-associated protein, Multi-specific organic anion transporter E (MOAT-E)	O95255	Human	Lung	Lung	0.428		fmol/µg protein	0.058			1	LC-MS/MS (QTRAP5500, AB Sciex)	Absolute		58	Female	Caucasian	Liver Cancer	Quit 40 years prior to death				https://www.ncbi.nlm.nih.gov/pubmed/23670800	8
ATP-binding cassette sub-family C member 11	MRP8, ABCC11	Multidrug resistance-associated protein 8	Q96J66	Human	Lung	Lung	0.519		fmol/µg protein	0.032			1	LC-MS/MS (QTRAP5500, AB Sciex)	Absolute		58	Female	Caucasian	Liver Cancer	Quit 40 years prior to death				https://www.ncbi.nlm.nih.gov/pubmed/23670800	8
ATP-binding cassette sub-family G member 2	ABCG2, ABCP, BCRP, BCRP1, MXR	Breast cancer resistance protein, CDw338, Mitoxantrone resistance-associated protein, Placenta-specific ATP-binding cassette transporter, Urate exporter, CD_antigen: CD338	Q9UNQ0	Human	Lung	Lung	0.896		fmol/µg protein	0.099			1	LC-MS/MS (QTRAP5500, AB Sciex)	Absolute		58	Female	Caucasian	Liver Cancer	Quit 40 years prior to death				https://www.ncbi.nlm.nih.gov/pubmed/23670800	8
Solute carrier family 22 member 2	SLC22A2 (OCT2)	Organic cation transporter 2 (hOCT2)	O15244	Human	Lung	Lung	0.143		fmol/µg protein	0.025			1	LC-MS/MS (QTRAP5500, AB Sciex)	Absolute		58	Female	Caucasian	Liver Cancer	Quit 40 years prior to death				https://www.ncbi.nlm.nih.gov/pubmed/23670800	8
Solute carrier family 22 member 4	SLC22A4, ETT, OCTN1, UT2H	Ergothioneine transporter (ET transporter), Organic cation/carnitine transporter 1	Q9H015	Human	Lung	Lung	2.32		fmol/µg protein	0.1			1	LC-MS/MS (QTRAP5500, AB Sciex)	Absolute		58	Female	Caucasian	Liver Cancer	Quit 40 years prior to death				https://www.ncbi.nlm.nih.gov/pubmed/23670800	8
Solute carrier family 22 member 7	OAT2, SLC22A7, NLT,	Novel liver transporter, Organic anion transporter 2 (hOAT2)	Q9Y694	Human	Lung	Lung	0.44		fmol/µg protein	0.023			1	LC-MS/MS (QTRAP5500, AB Sciex)	Absolute		58	Female	Caucasian	Liver Cancer	Quit 40 years prior to death				https://www.ncbi.nlm.nih.gov/pubmed/23670800	8
Solute carrier family 22 member 8	OAT3, SLC22A8	Organic anion transporter 3 (hOAT3)	Q8TCC7	Human	Lung	Lung	0.238		fmol/µg protein	0.024			1	LC-MS/MS (QTRAP5500, AB Sciex)	Absolute		58	Female	Caucasian	Liver Cancer	Quit 40 years prior to death				https://www.ncbi.nlm.nih.gov/pubmed/23670800	8
Solute carrier family 22 member 11	OAT4, SLC22A11	Organic anion transporter 4	Q9NSA0	Human	Lung	Lung	0.295		fmol/µg protein	0.053			1	LC-MS/MS (QTRAP5500, AB Sciex)	Absolute		58	Female	Caucasian	Liver Cancer	Quit 40 years prior to death				https://www.ncbi.nlm.nih.gov/pubmed/23670800	8
Solute carrier family 15 member 2	SLC15A2, PEPT2	Kidney H(+)/peptide cotransporter, Oligopeptide transporter, kidney isoform and Peptide transporter 2	Q16348	Human	Lung	Lung	0.925		fmol/µg protein	0.052			1	LC-MS/MS (QTRAP5500, AB Sciex)	Absolute		58	Female	Caucasian	Liver Cancer	Quit 40 years prior to death				https://www.ncbi.nlm.nih.gov/pubmed/23670800	8
Solute carrier organic anion transporter family member 1A2	SLCO1A2, OATP, OATP1, OATP1A2, SLC21A3	OATP-A, Organic anion-transporting polypeptide 1 (OATP-1), Sodium-independent organic anion transporter, Solute carrier family 21 member 3	P46721	Human	Lung	Lung	0.262		fmol/µg protein	0.055			1	LC-MS/MS (QTRAP5500, AB Sciex)	Absolute		58	Female	Caucasian	Liver Cancer	Quit 40 years prior to death				https://www.ncbi.nlm.nih.gov/pubmed/23670800	8
Solute carrier organic anion transporter family member 1B3	OATP1B3, SLCO1B3, LST2, OATP8, SLC21A8	Liver-specific organic anion transporter 2 (LST-2), Organic anion transporter 8, Organic anion-transporting polypeptide 8 (OATP-8), Solute carrier family 21 member 8	Q9NPD5	Human	Lung	Lung	0.197		fmol/µg protein	0.014			1	LC-MS/MS (QTRAP5500, AB Sciex)	Absolute		58	Female	Caucasian	Liver Cancer	Quit 40 years prior to death				https://www.ncbi.nlm.nih.gov/pubmed/23670800	8
Solute carrier organic anion transporter family member 2B1	OATP2B1, SLCO2B1 KIAA0880, OATPB, SLC21A9	Organic anion transporter B (OATP-B), Organic anion transporter polypeptide-related protein 2 (OATP-RP2, OATPRP2), Solute carrier family 21 member 9	O94956	Human	Lung	Lung	0.326		fmol/µg protein	0.047			1	LC-MS/MS (QTRAP5500, AB Sciex)	Absolute		58	Female	Caucasian	Liver Cancer	Quit 40 years prior to death				https://www.ncbi.nlm.nih.gov/pubmed/23670800	8
Solute carrier organic anion transporter family member 2A1	PGT (OATP2A1), SLCO2A1, SLC21A2	Prostaglandin transporter (PGT), Solute carrier family 21 member 2	Q92959	Human	Lung	Lung	0.828		fmol/µg protein	0.298			1	LC-MS/MS (QTRAP5500, AB Sciex)	Absolute		58	Female	Caucasian	Liver Cancer	Quit 40 years prior to death				https://www.ncbi.nlm.nih.gov/pubmed/23670800	8
Multidrug resistance protein 1	MDR1, ABCB1, PGY1	ATP-binding cassette sub-family B member 1, P-glycoprotein 1, CD_antigen: CD243	P08183	Human	Lung	Lung	0.51		fmol/µg protein	0.026			1	LC-MS/MS (QTRAP5500, AB Sciex)	Absolute		66	Female	Caucasian	Ovarian Cancer	Quit 40 years prior to death				https://www.ncbi.nlm.nih.gov/pubmed/23670800	8
Multidrug resistance-associated protein 1	MRP1, ABCC1, MRP	ATP-binding cassette sub-family C member 1, Leukotriene C(4) transporter (LTC4 transporter)	P33527	Human	Lung	Lung	1.07		fmol/µg protein	0.12			1	LC-MS/MS (QTRAP5500, AB Sciex)	Absolute		66	Female	Caucasian	Ovarian Cancer	Quit 40 years prior to death				https://www.ncbi.nlm.nih.gov/pubmed/23670800	8
Canalicular multispecific organic anion transporter 2	MRP3, ABCC3, CMOAT2, MLP2,	ATP-binding cassette sub-family C member 3, Multi-specific organic anion transporter D (MOAT-D), Multidrug resistance-associated protein 3	O15438	Human	Lung	Lung	0.827		fmol/µg protein	0.181			1	LC-MS/MS (QTRAP5500, AB Sciex)	Absolute		66	Female	Caucasian	Ovarian Cancer	Quit 40 years prior to death				https://www.ncbi.nlm.nih.gov/pubmed/23670800	8
Multidrug resistance-associated protein 4	MRP4, ABCC4	ATP-binding cassette sub-family C member 4, MRP/cMOAT-related ABC transporter, Multi-specific organic anion transporter B (MOAT-B)	O15439	Human	Lung	Lung	0.886		fmol/µg protein	0.022			1	LC-MS/MS (QTRAP5500, AB Sciex)	Absolute		66	Female	Caucasian	Ovarian Cancer	Quit 40 years prior to death				https://www.ncbi.nlm.nih.gov/pubmed/23670800	8
Multidrug resistance-associated protein 5	MRP5, ABCC5	ATP-binding cassette sub-family C member 5, Multi-specific organic anion transporter C (MOAT-C), SMRP, pABC11	O15440	Human	Lung	Lung	0.538		fmol/µg protein	0.101			1	LC-MS/MS (QTRAP5500, AB Sciex)	Absolute		66	Female	Caucasian	Ovarian Cancer	Quit 40 years prior to death				https://www.ncbi.nlm.nih.gov/pubmed/23670800	8
Multidrug resistance-associated protein 6	MRP6, ABC6, ARA	ATP-binding cassette sub-family C member 6, Anthracycline resistance-associated protein, Multi-specific organic anion transporter E (MOAT-E)	O95255	Human	Lung	Lung	0.563		fmol/µg protein	0.096			1	LC-MS/MS (QTRAP5500, AB Sciex)	Absolute		66	Female	Caucasian	Ovarian Cancer	Quit 40 years prior to death				https://www.ncbi.nlm.nih.gov/pubmed/23670800	8
ATP-binding cassette sub-family C member 11	MRP8, ABCC11	Multidrug resistance-associated protein 8	Q96J66	Human	Lung	Lung	1.18		fmol/µg protein	0.11			1	LC-MS/MS (QTRAP5500, AB Sciex)	Absolute		66	Female	Caucasian	Ovarian Cancer	Quit 40 years prior to death				https://www.ncbi.nlm.nih.gov/pubmed/23670800	8
ATP-binding cassette sub-family G member 2	ABCG2, ABCP, BCRP, BCRP1, MXR	Breast cancer resistance protein, CDw338, Mitoxantrone resistance-associated protein, Placenta-specific ATP-binding cassette transporter, Urate exporter, CD_antigen: CD338	Q9UNQ0	Human	Lung	Lung	1.52		fmol/µg protein	0.22			1	LC-MS/MS (QTRAP5500, AB Sciex)	Absolute		66	Female	Caucasian	Ovarian Cancer	Quit 40 years prior to death				https://www.ncbi.nlm.nih.gov/pubmed/23670800	8
Solute carrier family 22 member 1	SLC22A1 (OCT1)	Organic cation transporter 1 (hOCT1)	O15245	Human	Lung	Lung	1.19		fmol/µg protein	0.09			1	LC-MS/MS (QTRAP5500, AB Sciex)	Absolute		66	Female	Caucasian	Ovarian Cancer	Quit 40 years prior to death				https://www.ncbi.nlm.nih.gov/pubmed/23670800	8
Solute carrier family 22 member 2	SLC22A2 (OCT2)	Organic cation transporter 2 (hOCT2)	O15244	Human	Lung	Lung	0.328		fmol/µg protein	0.024			1	LC-MS/MS (QTRAP5500, AB Sciex)	Absolute		66	Female	Caucasian	Ovarian Cancer	Quit 40 years prior to death				https://www.ncbi.nlm.nih.gov/pubmed/23670800	8
Solute carrier family 22 member 4	SLC22A4, ETT, OCTN1, UT2H	Ergothioneine transporter (ET transporter), Organic cation/carnitine transporter 1	Q9H015	Human	Lung	Lung	4.48		fmol/µg protein	0.13			1	LC-MS/MS (QTRAP5500, AB Sciex)	Absolute		66	Female	Caucasian	Ovarian Cancer	Quit 40 years prior to death				https://www.ncbi.nlm.nih.gov/pubmed/23670800	8
Solute carrier family 22 member 7	OAT2, SLC22A7, NLT,	Novel liver transporter, Organic anion transporter 2 (hOAT2)	Q9Y694	Human	Lung	Lung	0.875		fmol/µg protein	0.039			1	LC-MS/MS (QTRAP5500, AB Sciex)	Absolute		66	Female	Caucasian	Ovarian Cancer	Quit 40 years prior to death				https://www.ncbi.nlm.nih.gov/pubmed/23670800	8
Solute carrier family 22 member 8	OAT3, SLC22A8	Organic anion transporter 3 (hOAT3)	Q8TCC7	Human	Lung	Lung	0.524		fmol/µg protein	0.084			1	LC-MS/MS (QTRAP5500, AB Sciex)	Absolute		66	Female	Caucasian	Ovarian Cancer	Quit 40 years prior to death				https://www.ncbi.nlm.nih.gov/pubmed/23670800	8
Solute carrier family 22 member 11	OAT4, SLC22A11	Organic anion transporter 4	Q9NSA0	Human	Lung	Lung	0.711		fmol/µg protein	0.083			1	LC-MS/MS (QTRAP5500, AB Sciex)	Absolute		66	Female	Caucasian	Ovarian Cancer	Quit 40 years prior to death				https://www.ncbi.nlm.nih.gov/pubmed/23670800	8
Solute carrier family 15 member 2	SLC15A2, PEPT2	Kidney H(+)/peptide cotransporter, Oligopeptide transporter, kidney isoform and Peptide transporter 2	Q16348	Human	Lung	Lung	0.984		fmol/µg protein	0.071			1	LC-MS/MS (QTRAP5500, AB Sciex)	Absolute		66	Female	Caucasian	Ovarian Cancer	Quit 40 years prior to death				https://www.ncbi.nlm.nih.gov/pubmed/23670800	8
Solute carrier organic anion transporter family member 1B3	OATP1B3, SLCO1B3, LST2, OATP8, SLC21A8	Liver-specific organic anion transporter 2 (LST-2), Organic anion transporter 8, Organic anion-transporting polypeptide 8 (OATP-8), Solute carrier family 21 member 8	Q9NPD5	Human	Lung	Lung	0.479		fmol/µg protein	0.026			1	LC-MS/MS (QTRAP5500, AB Sciex)	Absolute		66	Female	Caucasian	Ovarian Cancer	Quit 40 years prior to death				https://www.ncbi.nlm.nih.gov/pubmed/23670800	8
Solute carrier organic anion transporter family member 2B1	OATP2B1, SLCO2B1 KIAA0880, OATPB, SLC21A9	Organic anion transporter B (OATP-B), Organic anion transporter polypeptide-related protein 2 (OATP-RP2, OATPRP2), Solute carrier family 21 member 9	O94956	Human	Lung	Lung	0.502		fmol/µg protein	0.1			1	LC-MS/MS (QTRAP5500, AB Sciex)	Absolute		66	Female	Caucasian	Ovarian Cancer	Quit 40 years prior to death				https://www.ncbi.nlm.nih.gov/pubmed/23670800	8
Solute carrier organic anion transporter family member 2A1	PGT (OATP2A1), SLCO2A1, SLC21A2	Prostaglandin transporter (PGT), Solute carrier family 21 member 2	Q92959	Human	Lung	Lung	1.37		fmol/µg protein	0.69			1	LC-MS/MS (QTRAP5500, AB Sciex)	Absolute		66	Female	Caucasian	Ovarian Cancer	Quit 40 years prior to death				https://www.ncbi.nlm.nih.gov/pubmed/23670800	8
Multidrug resistance protein 1	MDR1, ABCB1, PGY1	ATP-binding cassette sub-family B member 1, P-glycoprotein 1, CD_antigen: CD243	P08183	Human	Lung	Lung	0.435		fmol/µg protein	0.023			1	LC-MS/MS (QTRAP5500, AB Sciex)	Absolute		78	Female	Caucasian	Aneurysm	No smoking history				https://www.ncbi.nlm.nih.gov/pubmed/23670800	8
Multidrug resistance-associated protein 1	MRP1, ABCC1, MRP	ATP-binding cassette sub-family C member 1, Leukotriene C(4) transporter (LTC4 transporter)	P33527	Human	Lung	Lung	1.76		fmol/µg protein	0.46			1	LC-MS/MS (QTRAP5500, AB Sciex)	Absolute		78	Female	Caucasian	Aneurysm	No smoking history				https://www.ncbi.nlm.nih.gov/pubmed/23670800	8
Canalicular multispecific organic anion transporter 2	MRP3, ABCC3, CMOAT2, MLP2,	ATP-binding cassette sub-family C member 3, Multi-specific organic anion transporter D (MOAT-D), Multidrug resistance-associated protein 3	O15438	Human	Lung	Lung	0.377		fmol/µg protein	0.058			1	LC-MS/MS (QTRAP5500, AB Sciex)	Absolute		78	Female	Caucasian	Aneurysm	No smoking history				https://www.ncbi.nlm.nih.gov/pubmed/23670800	8
Multidrug resistance-associated protein 4	MRP4, ABCC4	ATP-binding cassette sub-family C member 4, MRP/cMOAT-related ABC transporter, Multi-specific organic anion transporter B (MOAT-B)	O15439	Human	Lung	Lung	0.574		fmol/µg protein	0.027			1	LC-MS/MS (QTRAP5500, AB Sciex)	Absolute		78	Female	Caucasian	Aneurysm	No smoking history				https://www.ncbi.nlm.nih.gov/pubmed/23670800	8
Multidrug resistance-associated protein 6	MRP6, ABC6, ARA	ATP-binding cassette sub-family C member 6, Anthracycline resistance-associated protein, Multi-specific organic anion transporter E (MOAT-E)	O95255	Human	Lung	Lung	0.416		fmol/µg protein	0.045			1	LC-MS/MS (QTRAP5500, AB Sciex)	Absolute		78	Female	Caucasian	Aneurysm	No smoking history				https://www.ncbi.nlm.nih.gov/pubmed/23670800	8
ATP-binding cassette sub-family C member 11	MRP8, ABCC11	Multidrug resistance-associated protein 8	Q96J66	Human	Lung	Lung	0.607		fmol/µg protein	0.123			1	LC-MS/MS (QTRAP5500, AB Sciex)	Absolute		78	Female	Caucasian	Aneurysm	No smoking history				https://www.ncbi.nlm.nih.gov/pubmed/23670800	8
ATP-binding cassette sub-family G member 2	ABCG2, ABCP, BCRP, BCRP1, MXR	Breast cancer resistance protein, CDw338, Mitoxantrone resistance-associated protein, Placenta-specific ATP-binding cassette transporter, Urate exporter, CD_antigen: CD338	Q9UNQ0	Human	Lung	Lung	0.916		fmol/µg protein	0.084			1	LC-MS/MS (QTRAP5500, AB Sciex)	Absolute		78	Female	Caucasian	Aneurysm	No smoking history				https://www.ncbi.nlm.nih.gov/pubmed/23670800	8
Solute carrier family 22 member 2	SLC22A2 (OCT2)	Organic cation transporter 2 (hOCT2)	O15244	Human	Lung	Lung	0.116		fmol/µg protein	0.031			1	LC-MS/MS (QTRAP5500, AB Sciex)	Absolute		78	Female	Caucasian	Aneurysm	No smoking history				https://www.ncbi.nlm.nih.gov/pubmed/23670800	8
Solute carrier family 22 member 4	SLC22A4, ETT, OCTN1, UT2H	Ergothioneine transporter (ET transporter), Organic cation/carnitine transporter 1	Q9H015	Human	Lung	Lung	1.98		fmol/µg protein	0.05			1	LC-MS/MS (QTRAP5500, AB Sciex)	Absolute		78	Female	Caucasian	Aneurysm	No smoking history				https://www.ncbi.nlm.nih.gov/pubmed/23670800	8
Solute carrier family 22 member 7	OAT2, SLC22A7, NLT,	Novel liver transporter, Organic anion transporter 2 (hOAT2)	Q9Y694	Human	Lung	Lung	0.351		fmol/µg protein	0.022			1	LC-MS/MS (QTRAP5500, AB Sciex)	Absolute		78	Female	Caucasian	Aneurysm	No smoking history				https://www.ncbi.nlm.nih.gov/pubmed/23670800	8
Solute carrier family 22 member 8	OAT3, SLC22A8	Organic anion transporter 3 (hOAT3)	Q8TCC7	Human	Lung	Lung	0.311		fmol/µg protein	0.05			1	LC-MS/MS (QTRAP5500, AB Sciex)	Absolute		78	Female	Caucasian	Aneurysm	No smoking history				https://www.ncbi.nlm.nih.gov/pubmed/23670800	8
Solute carrier family 22 member 11	OAT4, SLC22A11	Organic anion transporter 4	Q9NSA0	Human	Lung	Lung	0.366		fmol/µg protein	0.088			1	LC-MS/MS (QTRAP5500, AB Sciex)	Absolute		78	Female	Caucasian	Aneurysm	No smoking history				https://www.ncbi.nlm.nih.gov/pubmed/23670800	8
Solute carrier family 15 member 2	SLC15A2, PEPT2	Kidney H(+)/peptide cotransporter, Oligopeptide transporter, kidney isoform and Peptide transporter 2	Q16348	Human	Lung	Lung	1.32		fmol/µg protein	0.12			1	LC-MS/MS (QTRAP5500, AB Sciex)	Absolute		78	Female	Caucasian	Aneurysm	No smoking history				https://www.ncbi.nlm.nih.gov/pubmed/23670800	8
Solute carrier organic anion transporter family member 1A2	SLCO1A2, OATP, OATP1, OATP1A2, SLC21A3	OATP-A, Organic anion-transporting polypeptide 1 (OATP-1), Sodium-independent organic anion transporter, Solute carrier family 21 member 3	P46721	Human	Lung	Lung	0.313		fmol/µg protein	0.072			1	LC-MS/MS (QTRAP5500, AB Sciex)	Absolute		78	Female	Caucasian	Aneurysm	No smoking history				https://www.ncbi.nlm.nih.gov/pubmed/23670800	8
Solute carrier organic anion transporter family member 1B3	OATP1B3, SLCO1B3, LST2, OATP8, SLC21A8	Liver-specific organic anion transporter 2 (LST-2), Organic anion transporter 8, Organic anion-transporting polypeptide 8 (OATP-8), Solute carrier family 21 member 8	Q9NPD5	Human	Lung	Lung	0.223		fmol/µg protein	0.025			1	LC-MS/MS (QTRAP5500, AB Sciex)	Absolute		78	Female	Caucasian	Aneurysm	No smoking history				https://www.ncbi.nlm.nih.gov/pubmed/23670800	8
Solute carrier organic anion transporter family member 2B1	OATP2B1, SLCO2B1 KIAA0880, OATPB, SLC21A9	Organic anion transporter B (OATP-B), Organic anion transporter polypeptide-related protein 2 (OATP-RP2, OATPRP2), Solute carrier family 21 member 9	O94956	Human	Lung	Lung	0.274		fmol/µg protein	0.026			1	LC-MS/MS (QTRAP5500, AB Sciex)	Absolute		78	Female	Caucasian	Aneurysm	No smoking history				https://www.ncbi.nlm.nih.gov/pubmed/23670800	8
Solute carrier organic anion transporter family member 2A1	PGT (OATP2A1), SLCO2A1, SLC21A2	Prostaglandin transporter (PGT), Solute carrier family 21 member 2	Q92959	Human	Lung	Lung	1.02		fmol/µg protein	0.32			1	LC-MS/MS (QTRAP5500, AB Sciex)	Absolute		78	Female	Caucasian	Aneurysm	No smoking history				https://www.ncbi.nlm.nih.gov/pubmed/23670800	8
Multidrug resistance protein 1	MDR1, ABCB1, PGY1	ATP-binding cassette sub-family B member 1, P-glycoprotein 1, CD_antigen: CD243	P08183	Human	Lung	Lung	0.244		fmol/µg protein	0.047			1	LC-MS/MS (QTRAP5500, AB Sciex)	Absolute		79	Female	Caucasian	Congestive heart failure	No smoking history				https://www.ncbi.nlm.nih.gov/pubmed/23670800	8
Multidrug resistance-associated protein 1	MRP1, ABCC1, MRP	ATP-binding cassette sub-family C member 1, Leukotriene C(4) transporter (LTC4 transporter)	P33527	Human	Lung	Lung	0.727		fmol/µg protein	0.097			1	LC-MS/MS (QTRAP5500, AB Sciex)	Absolute		79	Female	Caucasian	Congestive heart failure	No smoking history				https://www.ncbi.nlm.nih.gov/pubmed/23670800	8
Canalicular multispecific organic anion transporter 2	MRP3, ABCC3, CMOAT2, MLP2,	ATP-binding cassette sub-family C member 3, Multi-specific organic anion transporter D (MOAT-D), Multidrug resistance-associated protein 3	O15438	Human	Lung	Lung	0.274		fmol/µg protein	0.034			1	LC-MS/MS (QTRAP5500, AB Sciex)	Absolute		79	Female	Caucasian	Congestive heart failure	No smoking history				https://www.ncbi.nlm.nih.gov/pubmed/23670800	8
Multidrug resistance-associated protein 4	MRP4, ABCC4	ATP-binding cassette sub-family C member 4, MRP/cMOAT-related ABC transporter, Multi-specific organic anion transporter B (MOAT-B)	O15439	Human	Lung	Lung	0.395		fmol/µg protein	0.022			1	LC-MS/MS (QTRAP5500, AB Sciex)	Absolute		79	Female	Caucasian	Congestive heart failure	No smoking history				https://www.ncbi.nlm.nih.gov/pubmed/23670800	8
Multidrug resistance-associated protein 5	MRP5, ABCC5	ATP-binding cassette sub-family C member 5, Multi-specific organic anion transporter C (MOAT-C), SMRP, pABC11	O15440	Human	Lung	Lung	0.253		fmol/µg protein	0.068			1	LC-MS/MS (QTRAP5500, AB Sciex)	Absolute		79	Female	Caucasian	Congestive heart failure	No smoking history				https://www.ncbi.nlm.nih.gov/pubmed/23670800	8
Multidrug resistance-associated protein 6	MRP6, ABC6, ARA	ATP-binding cassette sub-family C member 6, Anthracycline resistance-associated protein, Multi-specific organic anion transporter E (MOAT-E)	O95255	Human	Lung	Lung	0.354		fmol/µg protein	0.083			1	LC-MS/MS (QTRAP5500, AB Sciex)	Absolute		79	Female	Caucasian	Congestive heart failure	No smoking history				https://www.ncbi.nlm.nih.gov/pubmed/23670800	8
ATP-binding cassette sub-family G member 2	ABCG2, ABCP, BCRP, BCRP1, MXR	Breast cancer resistance protein, CDw338, Mitoxantrone resistance-associated protein, Placenta-specific ATP-binding cassette transporter, Urate exporter, CD_antigen: CD338	Q9UNQ0	Human	Lung	Lung	0.719		fmol/µg protein	0.072			1	LC-MS/MS (QTRAP5500, AB Sciex)	Absolute		79	Female	Caucasian	Congestive heart failure	No smoking history				https://www.ncbi.nlm.nih.gov/pubmed/23670800	8
Solute carrier family 22 member 1	SLC22A1 (OCT1)	Organic cation transporter 1 (hOCT1)	O15245	Human	Lung	Lung	0.512		fmol/µg protein	0.029			1	LC-MS/MS (QTRAP5500, AB Sciex)	Absolute		79	Female	Caucasian	Congestive heart failure	No smoking history				https://www.ncbi.nlm.nih.gov/pubmed/23670800	8
Solute carrier family 22 member 2	SLC22A2 (OCT2)	Organic cation transporter 2 (hOCT2)	O15244	Human	Lung	Lung	0.127		fmol/µg protein	0.016			1	LC-MS/MS (QTRAP5500, AB Sciex)	Absolute		79	Female	Caucasian	Congestive heart failure	No smoking history				https://www.ncbi.nlm.nih.gov/pubmed/23670800	8
Solute carrier family 22 member 4	SLC22A4, ETT, OCTN1, UT2H	Ergothioneine transporter (ET transporter), Organic cation/carnitine transporter 1	Q9H015	Human	Lung	Lung	1.92		fmol/µg protein	0.04			1	LC-MS/MS (QTRAP5500, AB Sciex)	Absolute		79	Female	Caucasian	Congestive heart failure	No smoking history				https://www.ncbi.nlm.nih.gov/pubmed/23670800	8
Solute carrier family 22 member 7	OAT2, SLC22A7, NLT,	Novel liver transporter, Organic anion transporter 2 (hOAT2)	Q9Y694	Human	Lung	Lung	0.369		fmol/µg protein	0.015			1	LC-MS/MS (QTRAP5500, AB Sciex)	Absolute		79	Female	Caucasian	Congestive heart failure	No smoking history				https://www.ncbi.nlm.nih.gov/pubmed/23670800	8
Solute carrier family 22 member 8	OAT3, SLC22A8	Organic anion transporter 3 (hOAT3)	Q8TCC7	Human	Lung	Lung	0.204		fmol/µg protein	0.032			1	LC-MS/MS (QTRAP5500, AB Sciex)	Absolute		79	Female	Caucasian	Congestive heart failure	No smoking history				https://www.ncbi.nlm.nih.gov/pubmed/23670800	8
Solute carrier family 22 member 11	OAT4, SLC22A11	Organic anion transporter 4	Q9NSA0	Human	Lung	Lung	0.297		fmol/µg protein	0.04			1	LC-MS/MS (QTRAP5500, AB Sciex)	Absolute		79	Female	Caucasian	Congestive heart failure	No smoking history				https://www.ncbi.nlm.nih.gov/pubmed/23670800	8
Solute carrier family 15 member 2	SLC15A2, PEPT2	Kidney H(+)/peptide cotransporter, Oligopeptide transporter, kidney isoform and Peptide transporter 2	Q16348	Human	Lung	Lung	0.802		fmol/µg protein	0.08			1	LC-MS/MS (QTRAP5500, AB Sciex)	Absolute		79	Female	Caucasian	Congestive heart failure	No smoking history				https://www.ncbi.nlm.nih.gov/pubmed/23670800	8
Solute carrier organic anion transporter family member 1B3	OATP1B3, SLCO1B3, LST2, OATP8, SLC21A8	Liver-specific organic anion transporter 2 (LST-2), Organic anion transporter 8, Organic anion-transporting polypeptide 8 (OATP-8), Solute carrier family 21 member 8	Q9NPD5	Human	Lung	Lung	0.153		fmol/µg protein	0.005			1	LC-MS/MS (QTRAP5500, AB Sciex)	Absolute		79	Female	Caucasian	Congestive heart failure	No smoking history				https://www.ncbi.nlm.nih.gov/pubmed/23670800	8
Solute carrier organic anion transporter family member 2B1	OATP2B1, SLCO2B1 KIAA0880, OATPB, SLC21A9	Organic anion transporter B (OATP-B), Organic anion transporter polypeptide-related protein 2 (OATP-RP2, OATPRP2), Solute carrier family 21 member 9	O94956	Human	Lung	Lung	0.214		fmol/µg protein	0.042			1	LC-MS/MS (QTRAP5500, AB Sciex)	Absolute		79	Female	Caucasian	Congestive heart failure	No smoking history				https://www.ncbi.nlm.nih.gov/pubmed/23670800	8
Solute carrier organic anion transporter family member 2A1	PGT (OATP2A1), SLCO2A1, SLC21A2	Prostaglandin transporter (PGT), Solute carrier family 21 member 2	Q92959	Human	Lung	Lung	0.463		fmol/µg protein	0.049			1	LC-MS/MS (QTRAP5500, AB Sciex)	Absolute		79	Female	Caucasian	Congestive heart failure	No smoking history				https://www.ncbi.nlm.nih.gov/pubmed/23670800	8
Multidrug resistance-associated protein 1	MRP1, ABCC1, MRP	ATP-binding cassette sub-family C member 1, Leukotriene C(4) transporter (LTC4 transporter)	P33527	Human	Lung	Lung	0.256		fmol/µg protein	0.026			1	LC-MS/MS (QTRAP5500, AB Sciex)	Absolute		32	Male	Caucasian						https://www.ncbi.nlm.nih.gov/pubmed/23670800	8
Multidrug resistance-associated protein 4	MRP4, ABCC4	ATP-binding cassette sub-family C member 4, MRP/cMOAT-related ABC transporter, Multi-specific organic anion transporter B (MOAT-B)	O15439	Human	Lung	Lung	0.349		fmol/µg protein	0.026			1	LC-MS/MS (QTRAP5500, AB Sciex)	Absolute		32	Male	Caucasian						https://www.ncbi.nlm.nih.gov/pubmed/23670800	8
Multidrug resistance-associated protein 5	MRP5, ABCC5	ATP-binding cassette sub-family C member 5, Multi-specific organic anion transporter C (MOAT-C), SMRP, pABC11	O15440	Human	Lung	Lung	0.139		fmol/µg protein	0.022			1	LC-MS/MS (QTRAP5500, AB Sciex)	Absolute		32	Male	Caucasian						https://www.ncbi.nlm.nih.gov/pubmed/23670800	8
Multidrug resistance-associated protein 6	MRP6, ABC6, ARA	ATP-binding cassette sub-family C member 6, Anthracycline resistance-associated protein, Multi-specific organic anion transporter E (MOAT-E)	O95255	Human	Lung	Lung	0.376		fmol/µg protein	0.067			1	LC-MS/MS (QTRAP5500, AB Sciex)	Absolute		32	Male	Caucasian						https://www.ncbi.nlm.nih.gov/pubmed/23670800	8
Solute carrier family 22 member 2	SLC22A2 (OCT2)	Organic cation transporter 2 (hOCT2)	O15244	Human	Lung	Lung	0.157		fmol/µg protein	0.028			1	LC-MS/MS (QTRAP5500, AB Sciex)	Absolute		32	Male	Caucasian						https://www.ncbi.nlm.nih.gov/pubmed/23670800	8
Solute carrier family 22 member 4	SLC22A4, ETT, OCTN1, UT2H	Ergothioneine transporter (ET transporter), Organic cation/carnitine transporter 1	Q9H015	Human	Lung	Lung	2.56		fmol/µg protein	0.34			1	LC-MS/MS (QTRAP5500, AB Sciex)	Absolute		32	Male	Caucasian						https://www.ncbi.nlm.nih.gov/pubmed/23670800	8
Solute carrier organic anion transporter family member 2B1	OATP2B1, SLCO2B1 KIAA0880, OATPB, SLC21A9	Organic anion transporter B (OATP-B), Organic anion transporter polypeptide-related protein 2 (OATP-RP2, OATPRP2), Solute carrier family 21 member 9	O94956	Human	Lung	Lung	0.119		fmol/µg protein	0.018			1	LC-MS/MS (QTRAP5500, AB Sciex)	Absolute		32	Male	Caucasian						https://www.ncbi.nlm.nih.gov/pubmed/23670800	8
Multidrug resistance-associated protein 1	MRP1, ABCC1, MRP	ATP-binding cassette sub-family C member 1, Leukotriene C(4) transporter (LTC4 transporter)	P33527	Human	Lung	Lung	0.641		fmol/µg protein	0.05			1	LC-MS/MS (QTRAP5500, AB Sciex)	Absolute		39	Male	Caucasian						https://www.ncbi.nlm.nih.gov/pubmed/23670800	8
Multidrug resistance-associated protein 4	MRP4, ABCC4	ATP-binding cassette sub-family C member 4, MRP/cMOAT-related ABC transporter, Multi-specific organic anion transporter B (MOAT-B)	O15439	Human	Lung	Lung	0.399		fmol/µg protein	0.072			1	LC-MS/MS (QTRAP5500, AB Sciex)	Absolute		39	Male	Caucasian						https://www.ncbi.nlm.nih.gov/pubmed/23670800	8
Multidrug resistance-associated protein 5	MRP5, ABCC5	ATP-binding cassette sub-family C member 5, Multi-specific organic anion transporter C (MOAT-C), SMRP, pABC11	O15440	Human	Lung	Lung	0.181		fmol/µg protein	0.008			1	LC-MS/MS (QTRAP5500, AB Sciex)	Absolute		39	Male	Caucasian						https://www.ncbi.nlm.nih.gov/pubmed/23670800	8
Multidrug resistance-associated protein 6	MRP6, ABC6, ARA	ATP-binding cassette sub-family C member 6, Anthracycline resistance-associated protein, Multi-specific organic anion transporter E (MOAT-E)	O95255	Human	Lung	Lung	0.377		fmol/µg protein	0.078			1	LC-MS/MS (QTRAP5500, AB Sciex)	Absolute		39	Male	Caucasian						https://www.ncbi.nlm.nih.gov/pubmed/23670800	8
Solute carrier family 22 member 1	SLC22A1 (OCT1)	Organic cation transporter 1 (hOCT1)	O15245	Human	Lung	Lung	0.415		fmol/µg protein	0.036			1	LC-MS/MS (QTRAP5500, AB Sciex)	Absolute		39	Male	Caucasian						https://www.ncbi.nlm.nih.gov/pubmed/23670800	8
Solute carrier family 22 member 4	SLC22A4, ETT, OCTN1, UT2H	Ergothioneine transporter (ET transporter), Organic cation/carnitine transporter 1	Q9H015	Human	Lung	Lung	1.56		fmol/µg protein	0.15			1	LC-MS/MS (QTRAP5500, AB Sciex)	Absolute		39	Male	Caucasian						https://www.ncbi.nlm.nih.gov/pubmed/23670800	8
Solute carrier organic anion transporter family member 2B1	OATP2B1, SLCO2B1 KIAA0880, OATPB, SLC21A9	Organic anion transporter B (OATP-B), Organic anion transporter polypeptide-related protein 2 (OATP-RP2, OATPRP2), Solute carrier family 21 member 9	O94956	Human	Lung	Lung	0.209		fmol/µg protein	0.024			1	LC-MS/MS (QTRAP5500, AB Sciex)	Absolute		39	Male	Caucasian						https://www.ncbi.nlm.nih.gov/pubmed/23670800	8
Multidrug resistance-associated protein 1	MRP1, ABCC1, MRP	ATP-binding cassette sub-family C member 1, Leukotriene C(4) transporter (LTC4 transporter)	P33527	Human	Lung	Lung	0.307		fmol/µg protein	0.02			1	LC-MS/MS (QTRAP5500, AB Sciex)	Absolute		43	Male	Caucasian						https://www.ncbi.nlm.nih.gov/pubmed/23670800	8
Multidrug resistance-associated protein 4	MRP4, ABCC4	ATP-binding cassette sub-family C member 4, MRP/cMOAT-related ABC transporter, Multi-specific organic anion transporter B (MOAT-B)	O15439	Human	Lung	Lung	0.547		fmol/µg protein	0.054			1	LC-MS/MS (QTRAP5500, AB Sciex)	Absolute		43	Male	Caucasian						https://www.ncbi.nlm.nih.gov/pubmed/23670800	8
Multidrug resistance-associated protein 6	MRP6, ABC6, ARA	ATP-binding cassette sub-family C member 6, Anthracycline resistance-associated protein, Multi-specific organic anion transporter E (MOAT-E)	O95255	Human	Lung	Lung	0.155		fmol/µg protein	0.02			1	LC-MS/MS (QTRAP5500, AB Sciex)	Absolute		43	Male	Caucasian						https://www.ncbi.nlm.nih.gov/pubmed/23670800	8
Solute carrier family 22 member 1	SLC22A1 (OCT1)	Organic cation transporter 1 (hOCT1)	O15245	Human	Lung	Lung	0.43		fmol/µg protein	0.026			1	LC-MS/MS (QTRAP5500, AB Sciex)	Absolute		43	Male	Caucasian						https://www.ncbi.nlm.nih.gov/pubmed/23670800	8
Solute carrier family 22 member 2	SLC22A2 (OCT2)	Organic cation transporter 2 (hOCT2)	O15244	Human	Lung	Lung	0.24		fmol/µg protein	0.05			1	LC-MS/MS (QTRAP5500, AB Sciex)	Absolute		43	Male	Caucasian						https://www.ncbi.nlm.nih.gov/pubmed/23670800	8
Solute carrier family 22 member 4	SLC22A4, ETT, OCTN1, UT2H	Ergothioneine transporter (ET transporter), Organic cation/carnitine transporter 1	Q9H015	Human	Lung	Lung	0.918		fmol/µg protein	0.243			1	LC-MS/MS (QTRAP5500, AB Sciex)	Absolute		43	Male	Caucasian						https://www.ncbi.nlm.nih.gov/pubmed/23670800	8
Solute carrier organic anion transporter family member 1B3	OATP1B3, SLCO1B3, LST2, OATP8, SLC21A8	Liver-specific organic anion transporter 2 (LST-2), Organic anion transporter 8, Organic anion-transporting polypeptide 8 (OATP-8), Solute carrier family 21 member 8	Q9NPD5	Human	Lung	Lung	0.182		fmol/µg protein	0.02			1	LC-MS/MS (QTRAP5500, AB Sciex)	Absolute		43	Male	Caucasian						https://www.ncbi.nlm.nih.gov/pubmed/23670800	8
Solute carrier organic anion transporter family member 2B1	OATP2B1, SLCO2B1 KIAA0880, OATPB, SLC21A9	Organic anion transporter B (OATP-B), Organic anion transporter polypeptide-related protein 2 (OATP-RP2, OATPRP2), Solute carrier family 21 member 9	O94956	Human	Lung	Lung	0.259		fmol/µg protein	0.043			1	LC-MS/MS (QTRAP5500, AB Sciex)	Absolute		43	Male	Caucasian						https://www.ncbi.nlm.nih.gov/pubmed/23670800	8
Multidrug resistance-associated protein 1	MRP1, ABCC1, MRP	ATP-binding cassette sub-family C member 1, Leukotriene C(4) transporter (LTC4 transporter)	P33527	Human	Lung	Lung	0.557		fmol/µg protein	0.017			1	LC-MS/MS (QTRAP5500, AB Sciex)	Absolute		33	Male	Black						https://www.ncbi.nlm.nih.gov/pubmed/23670800	8
Multidrug resistance-associated protein 4	MRP4, ABCC4	ATP-binding cassette sub-family C member 4, MRP/cMOAT-related ABC transporter, Multi-specific organic anion transporter B (MOAT-B)	O15439	Human	Lung	Lung	0.447		fmol/µg protein	0.062			1	LC-MS/MS (QTRAP5500, AB Sciex)	Absolute		33	Male	Black						https://www.ncbi.nlm.nih.gov/pubmed/23670800	8
Multidrug resistance-associated protein 5	MRP5, ABCC5	ATP-binding cassette sub-family C member 5, Multi-specific organic anion transporter C (MOAT-C), SMRP, pABC11	O15440	Human	Lung	Lung	0.237		fmol/µg protein	0.048			1	LC-MS/MS (QTRAP5500, AB Sciex)	Absolute		33	Male	Black						https://www.ncbi.nlm.nih.gov/pubmed/23670800	8
Multidrug resistance-associated protein 6	MRP6, ABC6, ARA	ATP-binding cassette sub-family C member 6, Anthracycline resistance-associated protein, Multi-specific organic anion transporter E (MOAT-E)	O95255	Human	Lung	Lung	0.253		fmol/µg protein	0.046			1	LC-MS/MS (QTRAP5500, AB Sciex)	Absolute		33	Male	Black						https://www.ncbi.nlm.nih.gov/pubmed/23670800	8
Solute carrier family 22 member 1	SLC22A1 (OCT1)	Organic cation transporter 1 (hOCT1)	O15245	Human	Lung	Lung	0.68		fmol/µg protein	0.065			1	LC-MS/MS (QTRAP5500, AB Sciex)	Absolute		33	Male	Black						https://www.ncbi.nlm.nih.gov/pubmed/23670800	8
Solute carrier family 22 member 2	SLC22A2 (OCT2)	Organic cation transporter 2 (hOCT2)	O15244	Human	Lung	Lung	0.228		fmol/µg protein	0.031			1	LC-MS/MS (QTRAP5500, AB Sciex)	Absolute		33	Male	Black						https://www.ncbi.nlm.nih.gov/pubmed/23670800	8
Solute carrier family 22 member 4	SLC22A4, ETT, OCTN1, UT2H	Ergothioneine transporter (ET transporter), Organic cation/carnitine transporter 1	Q9H015	Human	Lung	Lung	1.21		fmol/µg protein	0.21			1	LC-MS/MS (QTRAP5500, AB Sciex)	Absolute		33	Male	Black						https://www.ncbi.nlm.nih.gov/pubmed/23670800	8
Solute carrier organic anion transporter family member 1B3	OATP1B3, SLCO1B3, LST2, OATP8, SLC21A8	Liver-specific organic anion transporter 2 (LST-2), Organic anion transporter 8, Organic anion-transporting polypeptide 8 (OATP-8), Solute carrier family 21 member 8	Q9NPD5	Human	Lung	Lung	0.16		fmol/µg protein	0.014			1	LC-MS/MS (QTRAP5500, AB Sciex)	Absolute		33	Male	Black						https://www.ncbi.nlm.nih.gov/pubmed/23670800	8
Solute carrier organic anion transporter family member 2B1	OATP2B1, SLCO2B1 KIAA0880, OATPB, SLC21A9	Organic anion transporter B (OATP-B), Organic anion transporter polypeptide-related protein 2 (OATP-RP2, OATPRP2), Solute carrier family 21 member 9	O94956	Human	Lung	Lung	0.267		fmol/µg protein	0.06			1	LC-MS/MS (QTRAP5500, AB Sciex)	Absolute		33	Male	Black						https://www.ncbi.nlm.nih.gov/pubmed/23670800	8
Multidrug resistance-associated protein 1	MRP1, ABCC1, MRP	ATP-binding cassette sub-family C member 1, Leukotriene C(4) transporter (LTC4 transporter)	P33527	Human	Lung	Lung	0.676		fmol/µg protein	0.088			1	LC-MS/MS (QTRAP5500, AB Sciex)	Absolute		17	Female	Black						https://www.ncbi.nlm.nih.gov/pubmed/23670800	8
Multidrug resistance-associated protein 4	MRP4, ABCC4	ATP-binding cassette sub-family C member 4, MRP/cMOAT-related ABC transporter, Multi-specific organic anion transporter B (MOAT-B)	O15439	Human	Lung	Lung	0.306		fmol/µg protein	0.05			1	LC-MS/MS (QTRAP5500, AB Sciex)	Absolute		17	Female	Black						https://www.ncbi.nlm.nih.gov/pubmed/23670800	8
Multidrug resistance-associated protein 5	MRP5, ABCC5	ATP-binding cassette sub-family C member 5, Multi-specific organic anion transporter C (MOAT-C), SMRP, pABC11	O15440	Human	Lung	Lung	0.23		fmol/µg protein	0.014			1	LC-MS/MS (QTRAP5500, AB Sciex)	Absolute		17	Female	Black						https://www.ncbi.nlm.nih.gov/pubmed/23670800	8
Multidrug resistance-associated protein 6	MRP6, ABC6, ARA	ATP-binding cassette sub-family C member 6, Anthracycline resistance-associated protein, Multi-specific organic anion transporter E (MOAT-E)	O95255	Human	Lung	Lung	0.393		fmol/µg protein	0.051			1	LC-MS/MS (QTRAP5500, AB Sciex)	Absolute		17	Female	Black						https://www.ncbi.nlm.nih.gov/pubmed/23670800	8
Solute carrier family 22 member 1	SLC22A1 (OCT1)	Organic cation transporter 1 (hOCT1)	O15245	Human	Lung	Lung	0.432		fmol/µg protein	0.058			1	LC-MS/MS (QTRAP5500, AB Sciex)	Absolute		17	Female	Black						https://www.ncbi.nlm.nih.gov/pubmed/23670800	8
Solute carrier family 22 member 2	SLC22A2 (OCT2)	Organic cation transporter 2 (hOCT2)	O15244	Human	Lung	Lung	0.291		fmol/µg protein	0.038			1	LC-MS/MS (QTRAP5500, AB Sciex)	Absolute		17	Female	Black						https://www.ncbi.nlm.nih.gov/pubmed/23670800	8
Solute carrier family 22 member 4	SLC22A4, ETT, OCTN1, UT2H	Ergothioneine transporter (ET transporter), Organic cation/carnitine transporter 1	Q9H015	Human	Lung	Lung	1.85		fmol/µg protein	0.55			1	LC-MS/MS (QTRAP5500, AB Sciex)	Absolute		17	Female	Black						https://www.ncbi.nlm.nih.gov/pubmed/23670800	8
Solute carrier organic anion transporter family member 1B3	OATP1B3, SLCO1B3, LST2, OATP8, SLC21A8	Liver-specific organic anion transporter 2 (LST-2), Organic anion transporter 8, Organic anion-transporting polypeptide 8 (OATP-8), Solute carrier family 21 member 8	Q9NPD5	Human	Lung	Lung	0.194		fmol/µg protein	0.02			1	LC-MS/MS (QTRAP5500, AB Sciex)	Absolute		17	Female	Black						https://www.ncbi.nlm.nih.gov/pubmed/23670800	8
Multidrug resistance-associated protein 1	MRP1, ABCC1, MRP	ATP-binding cassette sub-family C member 1, Leukotriene C(4) transporter (LTC4 transporter)	P33527	Human	Lung	Lung	0.488		fmol/µg protein	0.193			5	LC-MS/MS (QTRAP5500, AB Sciex)	Absolute		17-43	4M, 1F	3 Caucasian, 2 Black						https://www.ncbi.nlm.nih.gov/pubmed/23670800	8
Multidrug resistance-associated protein 4	MRP4, ABCC4	ATP-binding cassette sub-family C member 4, MRP/cMOAT-related ABC transporter, Multi-specific organic anion transporter B (MOAT-B)	O15439	Human	Lung	Lung	0.41		fmol/µg protein	0.093			5	LC-MS/MS (QTRAP5500, AB Sciex)	Absolute		17-43	4M, 1F	3 Caucasian, 2 Black						https://www.ncbi.nlm.nih.gov/pubmed/23670800	8
Multidrug resistance-associated protein 5	MRP5, ABCC5	ATP-binding cassette sub-family C member 5, Multi-specific organic anion transporter C (MOAT-C), SMRP, pABC11	O15440	Human	Lung	Lung	0.177		fmol/µg protein	0.059			5	LC-MS/MS (QTRAP5500, AB Sciex)	Absolute		17-43	4M, 1F	3 Caucasian, 2 Black						https://www.ncbi.nlm.nih.gov/pubmed/23670800	8
Multidrug resistance-associated protein 6	MRP6, ABC6, ARA	ATP-binding cassette sub-family C member 6, Anthracycline resistance-associated protein, Multi-specific organic anion transporter E (MOAT-E)	O95255	Human	Lung	Lung	0.311		fmol/µg protein	0.104			5	LC-MS/MS (QTRAP5500, AB Sciex)	Absolute		17-43	4M, 1F	3 Caucasian, 2 Black						https://www.ncbi.nlm.nih.gov/pubmed/23670800	8
Solute carrier family 22 member 1	SLC22A1 (OCT1)	Organic cation transporter 1 (hOCT1)	O15245	Human	Lung	Lung	0.411		fmol/µg protein	0.206			5	LC-MS/MS (QTRAP5500, AB Sciex)	Absolute		17-43	4M, 1F	3 Caucasian, 2 Black						https://www.ncbi.nlm.nih.gov/pubmed/23670800	8
Solute carrier family 22 member 2	SLC22A2 (OCT2)	Organic cation transporter 2 (hOCT2)	O15244	Human	Lung	Lung	0.203		fmol/µg protein	0.075			5	LC-MS/MS (QTRAP5500, AB Sciex)	Absolute		17-43	4M, 1F	3 Caucasian, 2 Black						https://www.ncbi.nlm.nih.gov/pubmed/23670800	8
Solute carrier family 22 member 4	SLC22A4, ETT, OCTN1, UT2H	Ergothioneine transporter (ET transporter), Organic cation/carnitine transporter 1	Q9H015	Human	Lung	Lung	1.4		fmol/µg protein	0.35			5	LC-MS/MS (QTRAP5500, AB Sciex)	Absolute		17-43	4M, 1F	3 Caucasian, 2 Black						https://www.ncbi.nlm.nih.gov/pubmed/23670800	8
Solute carrier organic anion transporter family member 1B3	OATP1B3, SLCO1B3, LST2, OATP8, SLC21A8	Liver-specific organic anion transporter 2 (LST-2), Organic anion transporter 8, Organic anion-transporting polypeptide 8 (OATP-8), Solute carrier family 21 member 8	Q9NPD5	Human	Lung	Lung	0.147		fmol/µg protein	0.045			5	LC-MS/MS (QTRAP5500, AB Sciex)	Absolute		17-43	4M, 1F	3 Caucasian, 2 Black						https://www.ncbi.nlm.nih.gov/pubmed/23670800	8
Solute carrier organic anion transporter family member 2B1	OATP2B1, SLCO2B1 KIAA0880, OATPB, SLC21A9	Organic anion transporter B (OATP-B), Organic anion transporter polypeptide-related protein 2 (OATP-RP2, OATPRP2), Solute carrier family 21 member 9	O94956	Human	Lung	Lung	0.191		fmol/µg protein	0.078			5	LC-MS/MS (QTRAP5500, AB Sciex)	Absolute		17-43	4M, 1F	3 Caucasian, 2 Black						https://www.ncbi.nlm.nih.gov/pubmed/23670800	8
Multidrug resistance-associated protein 1	MRP1, ABCC1, MRP	ATP-binding cassette sub-family C member 1, Leukotriene C(4) transporter (LTC4 transporter)	P33527	Human	Lung	Lung	3.46		fmol/µg protein	0.32			1	LC-MS/MS (QTRAP5500, AB Sciex)	Absolute		32	Male	Caucasian						https://www.ncbi.nlm.nih.gov/pubmed/23670800	8
Multidrug resistance-associated protein 4	MRP4, ABCC4	ATP-binding cassette sub-family C member 4, MRP/cMOAT-related ABC transporter, Multi-specific organic anion transporter B (MOAT-B)	O15439	Human	Lung	Lung	0.289		fmol/µg protein	0.014			1	LC-MS/MS (QTRAP5500, AB Sciex)	Absolute		32	Male	Caucasian						https://www.ncbi.nlm.nih.gov/pubmed/23670800	8
Multidrug resistance-associated protein 5	MRP5, ABCC5	ATP-binding cassette sub-family C member 5, Multi-specific organic anion transporter C (MOAT-C), SMRP, pABC11	O15440	Human	Lung	Lung	0.598		fmol/µg protein	0.062			1	LC-MS/MS (QTRAP5500, AB Sciex)	Absolute		32	Male	Caucasian						https://www.ncbi.nlm.nih.gov/pubmed/23670800	8
ATP-binding cassette sub-family G member 2	ABCG2, ABCP, BCRP, BCRP1, MXR	Breast cancer resistance protein, CDw338, Mitoxantrone resistance-associated protein, Placenta-specific ATP-binding cassette transporter, Urate exporter, CD_antigen: CD338	Q9UNQ0	Human	Lung	Lung	0.342		fmol/µg protein	0.036			1	LC-MS/MS (QTRAP5500, AB Sciex)	Absolute		32	Male	Caucasian						https://www.ncbi.nlm.nih.gov/pubmed/23670800	8
Solute carrier family 22 member 1	SLC22A1 (OCT1)	Organic cation transporter 1 (hOCT1)	O15245	Human	Lung	Lung	0.282		fmol/µg protein	0.024			1	LC-MS/MS (QTRAP5500, AB Sciex)	Absolute		32	Male	Caucasian						https://www.ncbi.nlm.nih.gov/pubmed/23670800	8
Solute carrier family 22 member 2	SLC22A2 (OCT2)	Organic cation transporter 2 (hOCT2)	O15244	Human	Lung	Lung	0.227		fmol/µg protein	0.057			1	LC-MS/MS (QTRAP5500, AB Sciex)	Absolute		32	Male	Caucasian						https://www.ncbi.nlm.nih.gov/pubmed/23670800	8
Solute carrier family 22 member 4	SLC22A4, ETT, OCTN1, UT2H	Ergothioneine transporter (ET transporter), Organic cation/carnitine transporter 1	Q9H015	Human	Lung	Lung	2.5		fmol/µg protein	0.96			1	LC-MS/MS (QTRAP5500, AB Sciex)	Absolute		32	Male	Caucasian						https://www.ncbi.nlm.nih.gov/pubmed/23670800	8
Solute carrier family 22 member 8	OAT3, SLC22A8	Organic anion transporter 3 (hOAT3)	Q8TCC7	Human	Lung	Lung	0.173		fmol/µg protein	0.046			1	LC-MS/MS (QTRAP5500, AB Sciex)	Absolute		32	Male	Caucasian						https://www.ncbi.nlm.nih.gov/pubmed/23670800	8
Solute carrier family 15 member 2	SLC15A2, PEPT2	Kidney H(+)/peptide cotransporter, Oligopeptide transporter, kidney isoform and Peptide transporter 2	Q16348	Human	Lung	Lung	0.24		fmol/µg protein	0.02			1	LC-MS/MS (QTRAP5500, AB Sciex)	Absolute		32	Male	Caucasian						https://www.ncbi.nlm.nih.gov/pubmed/23670800	8
Multidrug resistance-associated protein 1	MRP1, ABCC1, MRP	ATP-binding cassette sub-family C member 1, Leukotriene C(4) transporter (LTC4 transporter)	P33527	Human	Lung	Lung	3.35		fmol/µg protein	0.5			1	LC-MS/MS (QTRAP5500, AB Sciex)	Absolute		39	Male	Caucasian						https://www.ncbi.nlm.nih.gov/pubmed/23670800	8
Canalicular multispecific organic anion transporter 1	MRP2, ABCC2, CMOAT, CMOAT1, CMRP	ATP-binding cassette sub-family C member 2, Canalicular multidrug resistance protein, Multidrug resistance-associated protein 2	Q92887	Human	Lung	Lung	0.261		fmol/µg protein	0.04			1	LC-MS/MS (QTRAP5500, AB Sciex)	Absolute		39	Male	Caucasian						https://www.ncbi.nlm.nih.gov/pubmed/23670800	8
Multidrug resistance-associated protein 4	MRP4, ABCC4	ATP-binding cassette sub-family C member 4, MRP/cMOAT-related ABC transporter, Multi-specific organic anion transporter B (MOAT-B)	O15439	Human	Lung	Lung	0.508		fmol/µg protein	0.02			1	LC-MS/MS (QTRAP5500, AB Sciex)	Absolute		39	Male	Caucasian						https://www.ncbi.nlm.nih.gov/pubmed/23670800	8
Multidrug resistance-associated protein 5	MRP5, ABCC5	ATP-binding cassette sub-family C member 5, Multi-specific organic anion transporter C (MOAT-C), SMRP, pABC11	O15440	Human	Lung	Lung	0.325		fmol/µg protein	0.058			1	LC-MS/MS (QTRAP5500, AB Sciex)	Absolute		39	Male	Caucasian						https://www.ncbi.nlm.nih.gov/pubmed/23670800	8
Multidrug resistance-associated protein 6	MRP6, ABC6, ARA	ATP-binding cassette sub-family C member 6, Anthracycline resistance-associated protein, Multi-specific organic anion transporter E (MOAT-E)	O95255	Human	Lung	Lung	0.365		fmol/µg protein	0.121			1	LC-MS/MS (QTRAP5500, AB Sciex)	Absolute		39	Male	Caucasian						https://www.ncbi.nlm.nih.gov/pubmed/23670800	8
ATP-binding cassette sub-family G member 2	ABCG2, ABCP, BCRP, BCRP1, MXR	Breast cancer resistance protein, CDw338, Mitoxantrone resistance-associated protein, Placenta-specific ATP-binding cassette transporter, Urate exporter, CD_antigen: CD338	Q9UNQ0	Human	Lung	Lung	0.54		fmol/µg protein	0.036			1	LC-MS/MS (QTRAP5500, AB Sciex)	Absolute		39	Male	Caucasian						https://www.ncbi.nlm.nih.gov/pubmed/23670800	8
Solute carrier family 22 member 1	SLC22A1 (OCT1)	Organic cation transporter 1 (hOCT1)	O15245	Human	Lung	Lung	0.588		fmol/µg protein	0.026			1	LC-MS/MS (QTRAP5500, AB Sciex)	Absolute		39	Male	Caucasian						https://www.ncbi.nlm.nih.gov/pubmed/23670800	8
Solute carrier family 22 member 2	SLC22A2 (OCT2)	Organic cation transporter 2 (hOCT2)	O15244	Human	Lung	Lung	0.281		fmol/µg protein	0.049			1	LC-MS/MS (QTRAP5500, AB Sciex)	Absolute		39	Male	Caucasian						https://www.ncbi.nlm.nih.gov/pubmed/23670800	8
Solute carrier family 22 member 4	SLC22A4, ETT, OCTN1, UT2H	Ergothioneine transporter (ET transporter), Organic cation/carnitine transporter 1	Q9H015	Human	Lung	Lung	1.92		fmol/µg protein	0.38			1	LC-MS/MS (QTRAP5500, AB Sciex)	Absolute		39	Male	Caucasian						https://www.ncbi.nlm.nih.gov/pubmed/23670800	8
Solute carrier family 22 member 8	OAT3, SLC22A8	Organic anion transporter 3 (hOAT3)	Q8TCC7	Human	Lung	Lung	0.27		fmol/µg protein	0.027			1	LC-MS/MS (QTRAP5500, AB Sciex)	Absolute		39	Male	Caucasian						https://www.ncbi.nlm.nih.gov/pubmed/23670800	8
Solute carrier family 15 member 2	SLC15A2, PEPT2	Kidney H(+)/peptide cotransporter, Oligopeptide transporter, kidney isoform and Peptide transporter 2	Q16348	Human	Lung	Lung	0.461		fmol/µg protein	0.049			1	LC-MS/MS (QTRAP5500, AB Sciex)	Absolute		39	Male	Caucasian						https://www.ncbi.nlm.nih.gov/pubmed/23670800	8
Solute carrier organic anion transporter family member 1B3	OATP1B3, SLCO1B3, LST2, OATP8, SLC21A8	Liver-specific organic anion transporter 2 (LST-2), Organic anion transporter 8, Organic anion-transporting polypeptide 8 (OATP-8), Solute carrier family 21 member 8	Q9NPD5	Human	Lung	Lung	0.181		fmol/µg protein	0.017			1	LC-MS/MS (QTRAP5500, AB Sciex)	Absolute		39	Male	Caucasian						https://www.ncbi.nlm.nih.gov/pubmed/23670800	8
Multidrug resistance-associated protein 1	MRP1, ABCC1, MRP	ATP-binding cassette sub-family C member 1, Leukotriene C(4) transporter (LTC4 transporter)	P33527	Human	Lung	Lung	9.69		fmol/µg protein	2.77			1	LC-MS/MS (QTRAP5500, AB Sciex)	Absolute		43	Male	Caucasian						https://www.ncbi.nlm.nih.gov/pubmed/23670800	8
Canalicular multispecific organic anion transporter 1	MRP2, ABCC2, CMOAT, CMOAT1, CMRP	ATP-binding cassette sub-family C member 2, Canalicular multidrug resistance protein, Multidrug resistance-associated protein 2	Q92887	Human	Lung	Lung	0.246		fmol/µg protein	0.065			1	LC-MS/MS (QTRAP5500, AB Sciex)	Absolute		43	Male	Caucasian						https://www.ncbi.nlm.nih.gov/pubmed/23670800	8
Canalicular multispecific organic anion transporter 2	MRP3, ABCC3, CMOAT2, MLP2,	ATP-binding cassette sub-family C member 3, Multi-specific organic anion transporter D (MOAT-D), Multidrug resistance-associated protein 3	O15438	Human	Lung	Lung	0.322		fmol/µg protein	0.036			1	LC-MS/MS (QTRAP5500, AB Sciex)	Absolute		43	Male	Caucasian						https://www.ncbi.nlm.nih.gov/pubmed/23670800	8
Multidrug resistance-associated protein 4	MRP4, ABCC4	ATP-binding cassette sub-family C member 4, MRP/cMOAT-related ABC transporter, Multi-specific organic anion transporter B (MOAT-B)	O15439	Human	Lung	Lung	0.409		fmol/µg protein	0.019			1	LC-MS/MS (QTRAP5500, AB Sciex)	Absolute		43	Male	Caucasian						https://www.ncbi.nlm.nih.gov/pubmed/23670800	8
Multidrug resistance-associated protein 5	MRP5, ABCC5	ATP-binding cassette sub-family C member 5, Multi-specific organic anion transporter C (MOAT-C), SMRP, pABC11	O15440	Human	Lung	Lung	0.44		fmol/µg protein	0.067			1	LC-MS/MS (QTRAP5500, AB Sciex)	Absolute		43	Male	Caucasian						https://www.ncbi.nlm.nih.gov/pubmed/23670800	8
Multidrug resistance-associated protein 6	MRP6, ABC6, ARA	ATP-binding cassette sub-family C member 6, Anthracycline resistance-associated protein, Multi-specific organic anion transporter E (MOAT-E)	O95255	Human	Lung	Lung	0.183		fmol/µg protein	0.026			1	LC-MS/MS (QTRAP5500, AB Sciex)	Absolute		43	Male	Caucasian						https://www.ncbi.nlm.nih.gov/pubmed/23670800	8
ATP-binding cassette sub-family G member 2	ABCG2, ABCP, BCRP, BCRP1, MXR	Breast cancer resistance protein, CDw338, Mitoxantrone resistance-associated protein, Placenta-specific ATP-binding cassette transporter, Urate exporter, CD_antigen: CD338	Q9UNQ0	Human	Lung	Lung	0.468		fmol/µg protein	0.039			1	LC-MS/MS (QTRAP5500, AB Sciex)	Absolute		43	Male	Caucasian						https://www.ncbi.nlm.nih.gov/pubmed/23670800	8
Solute carrier family 22 member 2	SLC22A2 (OCT2)	Organic cation transporter 2 (hOCT2)	O15244	Human	Lung	Lung	0.221		fmol/µg protein	0.07			1	LC-MS/MS (QTRAP5500, AB Sciex)	Absolute		43	Male	Caucasian						https://www.ncbi.nlm.nih.gov/pubmed/23670800	8
Solute carrier family 22 member 4	SLC22A4, ETT, OCTN1, UT2H	Ergothioneine transporter (ET transporter), Organic cation/carnitine transporter 1	Q9H015	Human	Lung	Lung	2.22		fmol/µg protein	0.32			1	LC-MS/MS (QTRAP5500, AB Sciex)	Absolute		43	Male	Caucasian						https://www.ncbi.nlm.nih.gov/pubmed/23670800	8
Solute carrier family 22 member 8	OAT3, SLC22A8	Organic anion transporter 3 (hOAT3)	Q8TCC7	Human	Lung	Lung	0.268		fmol/µg protein	0.042			1	LC-MS/MS (QTRAP5500, AB Sciex)	Absolute		43	Male	Caucasian						https://www.ncbi.nlm.nih.gov/pubmed/23670800	8
Solute carrier family 15 member 2	SLC15A2, PEPT2	Kidney H(+)/peptide cotransporter, Oligopeptide transporter, kidney isoform and Peptide transporter 2	Q16348	Human	Lung	Lung	0.635		fmol/µg protein	0.114			1	LC-MS/MS (QTRAP5500, AB Sciex)	Absolute		43	Male	Caucasian						https://www.ncbi.nlm.nih.gov/pubmed/23670800	8
Solute carrier organic anion transporter family member 1B3	OATP1B3, SLCO1B3, LST2, OATP8, SLC21A8	Liver-specific organic anion transporter 2 (LST-2), Organic anion transporter 8, Organic anion-transporting polypeptide 8 (OATP-8), Solute carrier family 21 member 8	Q9NPD5	Human	Lung	Lung	0.128		fmol/µg protein	0.011			1	LC-MS/MS (QTRAP5500, AB Sciex)	Absolute		43	Male	Caucasian						https://www.ncbi.nlm.nih.gov/pubmed/23670800	8
Solute carrier organic anion transporter family member 2B1	OATP2B1, SLCO2B1 KIAA0880, OATPB, SLC21A9	Organic anion transporter B (OATP-B), Organic anion transporter polypeptide-related protein 2 (OATP-RP2, OATPRP2), Solute carrier family 21 member 9	O94956	Human	Lung	Lung	0.254		fmol/µg protein	0.046			1	LC-MS/MS (QTRAP5500, AB Sciex)	Absolute		43	Male	Caucasian						https://www.ncbi.nlm.nih.gov/pubmed/23670800	8
Multidrug resistance-associated protein 1	MRP1, ABCC1, MRP	ATP-binding cassette sub-family C member 1, Leukotriene C(4) transporter (LTC4 transporter)	P33527	Human	Lung	Lung	0.538		fmol/µg protein	0.115			1	LC-MS/MS (QTRAP5500, AB Sciex)	Absolute		33	Male	Black						https://www.ncbi.nlm.nih.gov/pubmed/23670800	8
Canalicular multispecific organic anion transporter 1	MRP2, ABCC2, CMOAT, CMOAT1, CMRP	ATP-binding cassette sub-family C member 2, Canalicular multidrug resistance protein, Multidrug resistance-associated protein 2	Q92887	Human	Lung	Lung	0.709		fmol/µg protein	0.057			1	LC-MS/MS (QTRAP5500, AB Sciex)	Absolute		33	Male	Black						https://www.ncbi.nlm.nih.gov/pubmed/23670800	8
Canalicular multispecific organic anion transporter 2	MRP3, ABCC3, CMOAT2, MLP2,	ATP-binding cassette sub-family C member 3, Multi-specific organic anion transporter D (MOAT-D), Multidrug resistance-associated protein 3	O15438	Human	Lung	Lung	0.242		fmol/µg protein	0.064			1	LC-MS/MS (QTRAP5500, AB Sciex)	Absolute		33	Male	Black						https://www.ncbi.nlm.nih.gov/pubmed/23670800	8
Multidrug resistance-associated protein 4	MRP4, ABCC4	ATP-binding cassette sub-family C member 4, MRP/cMOAT-related ABC transporter, Multi-specific organic anion transporter B (MOAT-B)	O15439	Human	Lung	Lung	0.397		fmol/µg protein	0.039			1	LC-MS/MS (QTRAP5500, AB Sciex)	Absolute		33	Male	Black						https://www.ncbi.nlm.nih.gov/pubmed/23670800	8
Multidrug resistance-associated protein 5	MRP5, ABCC5	ATP-binding cassette sub-family C member 5, Multi-specific organic anion transporter C (MOAT-C), SMRP, pABC11	O15440	Human	Lung	Lung	0.351		fmol/µg protein	0.079			1	LC-MS/MS (QTRAP5500, AB Sciex)	Absolute		33	Male	Black						https://www.ncbi.nlm.nih.gov/pubmed/23670800	8
Multidrug resistance-associated protein 6	MRP6, ABC6, ARA	ATP-binding cassette sub-family C member 6, Anthracycline resistance-associated protein, Multi-specific organic anion transporter E (MOAT-E)	O95255	Human	Lung	Lung	0.316		fmol/µg protein	0.092			1	LC-MS/MS (QTRAP5500, AB Sciex)	Absolute		33	Male	Black						https://www.ncbi.nlm.nih.gov/pubmed/23670800	8
ATP-binding cassette sub-family G member 2	ABCG2, ABCP, BCRP, BCRP1, MXR	Breast cancer resistance protein, CDw338, Mitoxantrone resistance-associated protein, Placenta-specific ATP-binding cassette transporter, Urate exporter, CD_antigen: CD338	Q9UNQ0	Human	Lung	Lung	0.874		fmol/µg protein	0.054			1	LC-MS/MS (QTRAP5500, AB Sciex)	Absolute		33	Male	Black						https://www.ncbi.nlm.nih.gov/pubmed/23670800	8
Solute carrier family 22 member 1	SLC22A1 (OCT1)	Organic cation transporter 1 (hOCT1)	O15245	Human	Lung	Lung	0.848		fmol/µg protein	0.18			1	LC-MS/MS (QTRAP5500, AB Sciex)	Absolute		33	Male	Black						https://www.ncbi.nlm.nih.gov/pubmed/23670800	8
Solute carrier family 22 member 4	SLC22A4, ETT, OCTN1, UT2H	Ergothioneine transporter (ET transporter), Organic cation/carnitine transporter 1	Q9H015	Human	Lung	Lung	1.63		fmol/µg protein	0.12			1	LC-MS/MS (QTRAP5500, AB Sciex)	Absolute		33	Male	Black						https://www.ncbi.nlm.nih.gov/pubmed/23670800	8
Solute carrier family 22 member 8	OAT3, SLC22A8	Organic anion transporter 3 (hOAT3)	Q8TCC7	Human	Lung	Lung	0.489		fmol/µg protein	0.089			1	LC-MS/MS (QTRAP5500, AB Sciex)	Absolute		33	Male	Black						https://www.ncbi.nlm.nih.gov/pubmed/23670800	8
Solute carrier family 15 member 2	SLC15A2, PEPT2	Kidney H(+)/peptide cotransporter, Oligopeptide transporter, kidney isoform and Peptide transporter 2	Q16348	Human	Lung	Lung	0.572		fmol/µg protein	0.048			1	LC-MS/MS (QTRAP5500, AB Sciex)	Absolute		33	Male	Black						https://www.ncbi.nlm.nih.gov/pubmed/23670800	8
Solute carrier organic anion transporter family member 1B3	OATP1B3, SLCO1B3, LST2, OATP8, SLC21A8	Liver-specific organic anion transporter 2 (LST-2), Organic anion transporter 8, Organic anion-transporting polypeptide 8 (OATP-8), Solute carrier family 21 member 8	Q9NPD5	Human	Lung	Lung	1.71		fmol/µg protein	0.03			1	LC-MS/MS (QTRAP5500, AB Sciex)	Absolute		33	Male	Black						https://www.ncbi.nlm.nih.gov/pubmed/23670800	8
Solute carrier organic anion transporter family member 2B1	OATP2B1, SLCO2B1 KIAA0880, OATPB, SLC21A9	Organic anion transporter B (OATP-B), Organic anion transporter polypeptide-related protein 2 (OATP-RP2, OATPRP2), Solute carrier family 21 member 9	O94956	Human	Lung	Lung	1.35		fmol/µg protein	0.04			1	LC-MS/MS (QTRAP5500, AB Sciex)	Absolute		33	Male	Black						https://www.ncbi.nlm.nih.gov/pubmed/23670800	8
Multidrug resistance-associated protein 1	MRP1, ABCC1, MRP	ATP-binding cassette sub-family C member 1, Leukotriene C(4) transporter (LTC4 transporter)	P33527	Human	Lung	Lung	3.33		fmol/µg protein	0.38			1	LC-MS/MS (QTRAP5500, AB Sciex)	Absolute		17	Female	Black						https://www.ncbi.nlm.nih.gov/pubmed/23670800	8
Canalicular multispecific organic anion transporter 2	MRP3, ABCC3, CMOAT2, MLP2,	ATP-binding cassette sub-family C member 3, Multi-specific organic anion transporter D (MOAT-D), Multidrug resistance-associated protein 3	O15438	Human	Lung	Lung	0.268		fmol/µg protein	0.035			1	LC-MS/MS (QTRAP5500, AB Sciex)	Absolute		17	Female	Black						https://www.ncbi.nlm.nih.gov/pubmed/23670800	8
Multidrug resistance-associated protein 4	MRP4, ABCC4	ATP-binding cassette sub-family C member 4, MRP/cMOAT-related ABC transporter, Multi-specific organic anion transporter B (MOAT-B)	O15439	Human	Lung	Lung	0.418		fmol/µg protein	0.015			1	LC-MS/MS (QTRAP5500, AB Sciex)	Absolute		17	Female	Black						https://www.ncbi.nlm.nih.gov/pubmed/23670800	8
Multidrug resistance-associated protein 5	MRP5, ABCC5	ATP-binding cassette sub-family C member 5, Multi-specific organic anion transporter C (MOAT-C), SMRP, pABC11	O15440	Human	Lung	Lung	0.386		fmol/µg protein	0.126			1	LC-MS/MS (QTRAP5500, AB Sciex)	Absolute		17	Female	Black						https://www.ncbi.nlm.nih.gov/pubmed/23670800	8
Multidrug resistance-associated protein 6	MRP6, ABC6, ARA	ATP-binding cassette sub-family C member 6, Anthracycline resistance-associated protein, Multi-specific organic anion transporter E (MOAT-E)	O95255	Human	Lung	Lung	0.323		fmol/µg protein	0.133			1	LC-MS/MS (QTRAP5500, AB Sciex)	Absolute		17	Female	Black						https://www.ncbi.nlm.nih.gov/pubmed/23670800	8
ATP-binding cassette sub-family G member 2	ABCG2, ABCP, BCRP, BCRP1, MXR	Breast cancer resistance protein, CDw338, Mitoxantrone resistance-associated protein, Placenta-specific ATP-binding cassette transporter, Urate exporter, CD_antigen: CD338	Q9UNQ0	Human	Lung	Lung	0.506		fmol/µg protein	0.047			1	LC-MS/MS (QTRAP5500, AB Sciex)	Absolute		17	Female	Black						https://www.ncbi.nlm.nih.gov/pubmed/23670800	8
Solute carrier family 22 member 1	SLC22A1 (OCT1)	Organic cation transporter 1 (hOCT1)	O15245	Human	Lung	Lung	0.602		fmol/µg protein	0.068			1	LC-MS/MS (QTRAP5500, AB Sciex)	Absolute		17	Female	Black						https://www.ncbi.nlm.nih.gov/pubmed/23670800	8
Solute carrier family 22 member 2	SLC22A2 (OCT2)	Organic cation transporter 2 (hOCT2)	O15244	Human	Lung	Lung	0.226		fmol/µg protein	0.043			1	LC-MS/MS (QTRAP5500, AB Sciex)	Absolute		17	Female	Black						https://www.ncbi.nlm.nih.gov/pubmed/23670800	8
Solute carrier family 22 member 4	SLC22A4, ETT, OCTN1, UT2H	Ergothioneine transporter (ET transporter), Organic cation/carnitine transporter 1	Q9H015	Human	Lung	Lung	1.77		fmol/µg protein	0.23			1	LC-MS/MS (QTRAP5500, AB Sciex)	Absolute		17	Female	Black						https://www.ncbi.nlm.nih.gov/pubmed/23670800	8
Solute carrier family 15 member 2	SLC15A2, PEPT2	Kidney H(+)/peptide cotransporter, Oligopeptide transporter, kidney isoform and Peptide transporter 2	Q16348	Human	Lung	Lung	0.464		fmol/µg protein	0.05			1	LC-MS/MS (QTRAP5500, AB Sciex)	Absolute		17	Female	Black						https://www.ncbi.nlm.nih.gov/pubmed/23670800	8
Solute carrier organic anion transporter family member 1B3	OATP1B3, SLCO1B3, LST2, OATP8, SLC21A8	Liver-specific organic anion transporter 2 (LST-2), Organic anion transporter 8, Organic anion-transporting polypeptide 8 (OATP-8), Solute carrier family 21 member 8	Q9NPD5	Human	Lung	Lung	0.149		fmol/µg protein	0.011			1	LC-MS/MS (QTRAP5500, AB Sciex)	Absolute		17	Female	Black						https://www.ncbi.nlm.nih.gov/pubmed/23670800	8
Solute carrier organic anion transporter family member 2B1	OATP2B1, SLCO2B1 KIAA0880, OATPB, SLC21A9	Organic anion transporter B (OATP-B), Organic anion transporter polypeptide-related protein 2 (OATP-RP2, OATPRP2), Solute carrier family 21 member 9	O94956	Human	Lung	Lung	0.284		fmol/µg protein	0.052			1	LC-MS/MS (QTRAP5500, AB Sciex)	Absolute		17	Female	Black						https://www.ncbi.nlm.nih.gov/pubmed/23670800	8
Multidrug resistance-associated protein 1	MRP1, ABCC1, MRP	ATP-binding cassette sub-family C member 1, Leukotriene C(4) transporter (LTC4 transporter)	P33527	Human	Lung	Lung	4.07		fmol/µg protein	3.37			5	LC-MS/MS (QTRAP5500, AB Sciex)	Absolute		17-43	4M, 1F	3 Caucasian, 2 Black						https://www.ncbi.nlm.nih.gov/pubmed/23670800	8
Canalicular multispecific organic anion transporter 1	MRP2, ABCC2, CMOAT, CMOAT1, CMRP	ATP-binding cassette sub-family C member 2, Canalicular multidrug resistance protein, Multidrug resistance-associated protein 2	Q92887	Human	Lung	Lung	0.283		fmol/µg protein	0.25			5	LC-MS/MS (QTRAP5500, AB Sciex)	Absolute		17-43	4M, 1F	3 Caucasian, 2 Black						https://www.ncbi.nlm.nih.gov/pubmed/23670800	8
Canalicular multispecific organic anion transporter 2	MRP3, ABCC3, CMOAT2, MLP2,	ATP-binding cassette sub-family C member 3, Multi-specific organic anion transporter D (MOAT-D), Multidrug resistance-associated protein 3	O15438	Human	Lung	Lung	0.206		fmol/µg protein	0.101			5	LC-MS/MS (QTRAP5500, AB Sciex)	Absolute		17-43	4M, 1F	3 Caucasian, 2 Black						https://www.ncbi.nlm.nih.gov/pubmed/23670800	8
Multidrug resistance-associated protein 4	MRP4, ABCC4	ATP-binding cassette sub-family C member 4, MRP/cMOAT-related ABC transporter, Multi-specific organic anion transporter B (MOAT-B)	O15439	Human	Lung	Lung	0.404		fmol/µg protein	0.078			5	LC-MS/MS (QTRAP5500, AB Sciex)	Absolute		17-43	4M, 1F	3 Caucasian, 2 Black						https://www.ncbi.nlm.nih.gov/pubmed/23670800	8
Multidrug resistance-associated protein 5	MRP5, ABCC5	ATP-binding cassette sub-family C member 5, Multi-specific organic anion transporter C (MOAT-C), SMRP, pABC11	O15440	Human	Lung	Lung	0.42		fmol/µg protein	0.109			5	LC-MS/MS (QTRAP5500, AB Sciex)	Absolute		17-43	4M, 1F	3 Caucasian, 2 Black						https://www.ncbi.nlm.nih.gov/pubmed/23670800	8
Multidrug resistance-associated protein 6	MRP6, ABC6, ARA	ATP-binding cassette sub-family C member 6, Anthracycline resistance-associated protein, Multi-specific organic anion transporter E (MOAT-E)	O95255	Human	Lung	Lung	0.257		fmol/µg protein	0.111			5	LC-MS/MS (QTRAP5500, AB Sciex)	Absolute		17-43	4M, 1F	3 Caucasian, 2 Black						https://www.ncbi.nlm.nih.gov/pubmed/23670800	8
ATP-binding cassette sub-family G member 2	ABCG2, ABCP, BCRP, BCRP1, MXR	Breast cancer resistance protein, CDw338, Mitoxantrone resistance-associated protein, Placenta-specific ATP-binding cassette transporter, Urate exporter, CD_antigen: CD338	Q9UNQ0	Human	Lung	Lung	0.546		fmol/µg protein	0.198			5	LC-MS/MS (QTRAP5500, AB Sciex)	Absolute		17-43	4M, 1F	3 Caucasian, 2 Black						https://www.ncbi.nlm.nih.gov/pubmed/23670800	8
Solute carrier family 22 member 1	SLC22A1 (OCT1)	Organic cation transporter 1 (hOCT1)	O15245	Human	Lung	Lung	0.484		fmol/µg protein	0.294			5	LC-MS/MS (QTRAP5500, AB Sciex)	Absolute		17-43	4M, 1F	3 Caucasian, 2 Black						https://www.ncbi.nlm.nih.gov/pubmed/23670800	8
Solute carrier family 22 member 2	SLC22A2 (OCT2)	Organic cation transporter 2 (hOCT2)	O15244	Human	Lung	Lung	0.211		fmol/µg protein	0.067			5	LC-MS/MS (QTRAP5500, AB Sciex)	Absolute		17-43	4M, 1F	3 Caucasian, 2 Black						https://www.ncbi.nlm.nih.gov/pubmed/23670800	8
Solute carrier family 22 member 4	SLC22A4, ETT, OCTN1, UT2H	Ergothioneine transporter (ET transporter), Organic cation/carnitine transporter 1	Q9H015	Human	Lung	Lung	2.01		fmol/µg protein	0.35			5	LC-MS/MS (QTRAP5500, AB Sciex)	Absolute		17-43	4M, 1F	3 Caucasian, 2 Black						https://www.ncbi.nlm.nih.gov/pubmed/23670800	8
Solute carrier family 22 member 8	OAT3, SLC22A8	Organic anion transporter 3 (hOAT3)	Q8TCC7	Human	Lung	Lung	0.26		fmol/µg protein	0.146			5	LC-MS/MS (QTRAP5500, AB Sciex)	Absolute		17-43	4M, 1F	3 Caucasian, 2 Black						https://www.ncbi.nlm.nih.gov/pubmed/23670800	8
Solute carrier family 15 member 2	SLC15A2, PEPT2	Kidney H(+)/peptide cotransporter, Oligopeptide transporter, kidney isoform and Peptide transporter 2	Q16348	Human	Lung	Lung	0.474		fmol/µg protein	0.15			5	LC-MS/MS (QTRAP5500, AB Sciex)	Absolute		17-43	4M, 1F	3 Caucasian, 2 Black						https://www.ncbi.nlm.nih.gov/pubmed/23670800	8
Solute carrier organic anion transporter family member 1B3	OATP1B3, SLCO1B3, LST2, OATP8, SLC21A8	Liver-specific organic anion transporter 2 (LST-2), Organic anion transporter 8, Organic anion-transporting polypeptide 8 (OATP-8), Solute carrier family 21 member 8	Q9NPD5	Human	Lung	Lung	0.453		fmol/µg protein	0.702			5	LC-MS/MS (QTRAP5500, AB Sciex)	Absolute		17-43	4M, 1F	3 Caucasian, 2 Black						https://www.ncbi.nlm.nih.gov/pubmed/23670800	8
Solute carrier organic anion transporter family member 2B1	OATP2B1, SLCO2B1 KIAA0880, OATPB, SLC21A9	Organic anion transporter B (OATP-B), Organic anion transporter polypeptide-related protein 2 (OATP-RP2, OATPRP2), Solute carrier family 21 member 9	O94956	Human	Lung	Lung	0.419		fmol/µg protein	0.53			5	LC-MS/MS (QTRAP5500, AB Sciex)	Absolute		17-43	4M, 1F	3 Caucasian, 2 Black						https://www.ncbi.nlm.nih.gov/pubmed/23670800	8
Multidrug resistance protein 1	MDR1, ABCB1, PGY1	ATP-binding cassette sub-family B member 1, P-glycoprotein 1, CD_antigen: CD243	P08183	Human	Lung	Lung	0.379		fmol/µg protein	0.103			1	LC-MS/MS (QTRAP5500, AB Sciex)	Absolute		32	Male	Caucasian						https://www.ncbi.nlm.nih.gov/pubmed/23670800	8
Multidrug resistance-associated protein 1	MRP1, ABCC1, MRP	ATP-binding cassette sub-family C member 1, Leukotriene C(4) transporter (LTC4 transporter)	P33527	Human	Lung	Lung	2.21		fmol/µg protein	0.25			1	LC-MS/MS (QTRAP5500, AB Sciex)	Absolute		32	Male	Caucasian						https://www.ncbi.nlm.nih.gov/pubmed/23670800	8
Multidrug resistance-associated protein 4	MRP4, ABCC4	ATP-binding cassette sub-family C member 4, MRP/cMOAT-related ABC transporter, Multi-specific organic anion transporter B (MOAT-B)	O15439	Human	Lung	Lung	0.186		fmol/µg protein	0.032			1	LC-MS/MS (QTRAP5500, AB Sciex)	Absolute		32	Male	Caucasian						https://www.ncbi.nlm.nih.gov/pubmed/23670800	8
Multidrug resistance-associated protein 5	MRP5, ABCC5	ATP-binding cassette sub-family C member 5, Multi-specific organic anion transporter C (MOAT-C), SMRP, pABC11	O15440	Human	Lung	Lung	0.318		fmol/µg protein	0.046			1	LC-MS/MS (QTRAP5500, AB Sciex)	Absolute		32	Male	Caucasian						https://www.ncbi.nlm.nih.gov/pubmed/23670800	8
Multidrug resistance-associated protein 6	MRP6, ABC6, ARA	ATP-binding cassette sub-family C member 6, Anthracycline resistance-associated protein, Multi-specific organic anion transporter E (MOAT-E)	O95255	Human	Lung	Lung	0.278		fmol/µg protein	0.069			1	LC-MS/MS (QTRAP5500, AB Sciex)	Absolute		32	Male	Caucasian						https://www.ncbi.nlm.nih.gov/pubmed/23670800	8
Solute carrier family 22 member 2	SLC22A2 (OCT2)	Organic cation transporter 2 (hOCT2)	O15244	Human	Lung	Lung	0.237		fmol/µg protein	0.069			1	LC-MS/MS (QTRAP5500, AB Sciex)	Absolute		32	Male	Caucasian						https://www.ncbi.nlm.nih.gov/pubmed/23670800	8
Solute carrier family 22 member 4	SLC22A4, ETT, OCTN1, UT2H	Ergothioneine transporter (ET transporter), Organic cation/carnitine transporter 1	Q9H015	Human	Lung	Lung	1.35		fmol/µg protein	0.12			1	LC-MS/MS (QTRAP5500, AB Sciex)	Absolute		32	Male	Caucasian						https://www.ncbi.nlm.nih.gov/pubmed/23670800	8
Multidrug resistance protein 1	MDR1, ABCB1, PGY1	ATP-binding cassette sub-family B member 1, P-glycoprotein 1, CD_antigen: CD243	P08183	Human	Lung	Lung	0.437		fmol/µg protein	0.032			1	LC-MS/MS (QTRAP5500, AB Sciex)	Absolute		39	Male	Caucasian						https://www.ncbi.nlm.nih.gov/pubmed/23670800	8
Multidrug resistance-associated protein 1	MRP1, ABCC1, MRP	ATP-binding cassette sub-family C member 1, Leukotriene C(4) transporter (LTC4 transporter)	P33527	Human	Lung	Lung	3.31		fmol/µg protein	0.31			1	LC-MS/MS (QTRAP5500, AB Sciex)	Absolute		39	Male	Caucasian						https://www.ncbi.nlm.nih.gov/pubmed/23670800	8
Multidrug resistance-associated protein 4	MRP4, ABCC4	ATP-binding cassette sub-family C member 4, MRP/cMOAT-related ABC transporter, Multi-specific organic anion transporter B (MOAT-B)	O15439	Human	Lung	Lung	0.252		fmol/µg protein	0.039			1	LC-MS/MS (QTRAP5500, AB Sciex)	Absolute		39	Male	Caucasian						https://www.ncbi.nlm.nih.gov/pubmed/23670800	8
Multidrug resistance-associated protein 5	MRP5, ABCC5	ATP-binding cassette sub-family C member 5, Multi-specific organic anion transporter C (MOAT-C), SMRP, pABC11	O15440	Human	Lung	Lung	0.236		fmol/µg protein	0.026			1	LC-MS/MS (QTRAP5500, AB Sciex)	Absolute		39	Male	Caucasian						https://www.ncbi.nlm.nih.gov/pubmed/23670800	8
Multidrug resistance-associated protein 6	MRP6, ABC6, ARA	ATP-binding cassette sub-family C member 6, Anthracycline resistance-associated protein, Multi-specific organic anion transporter E (MOAT-E)	O95255	Human	Lung	Lung	0.191		fmol/µg protein	0.033			1	LC-MS/MS (QTRAP5500, AB Sciex)	Absolute		39	Male	Caucasian						https://www.ncbi.nlm.nih.gov/pubmed/23670800	8
Solute carrier family 22 member 4	SLC22A4, ETT, OCTN1, UT2H	Ergothioneine transporter (ET transporter), Organic cation/carnitine transporter 1	Q9H015	Human	Lung	Lung	1.94		fmol/µg protein	0.25			1	LC-MS/MS (QTRAP5500, AB Sciex)	Absolute		39	Male	Caucasian						https://www.ncbi.nlm.nih.gov/pubmed/23670800	8
Solute carrier organic anion transporter family member 2B1	OATP2B1, SLCO2B1 KIAA0880, OATPB, SLC21A9	Organic anion transporter B (OATP-B), Organic anion transporter polypeptide-related protein 2 (OATP-RP2, OATPRP2), Solute carrier family 21 member 9	O94956	Human	Lung	Lung	0.132		fmol/µg protein	0.02			1	LC-MS/MS (QTRAP5500, AB Sciex)	Absolute		39	Male	Caucasian						https://www.ncbi.nlm.nih.gov/pubmed/23670800	8
Multidrug resistance protein 1	MDR1, ABCB1, PGY1	ATP-binding cassette sub-family B member 1, P-glycoprotein 1, CD_antigen: CD243	P08183	Human	Lung	Lung	0.798		fmol/µg protein	0.136			1	LC-MS/MS (QTRAP5500, AB Sciex)	Absolute		43	Male	Caucasian						https://www.ncbi.nlm.nih.gov/pubmed/23670800	8
Multidrug resistance-associated protein 1	MRP1, ABCC1, MRP	ATP-binding cassette sub-family C member 1, Leukotriene C(4) transporter (LTC4 transporter)	P33527	Human	Lung	Lung	1.97		fmol/µg protein	0.16			1	LC-MS/MS (QTRAP5500, AB Sciex)	Absolute		43	Male	Caucasian						https://www.ncbi.nlm.nih.gov/pubmed/23670800	8
Multidrug resistance-associated protein 4	MRP4, ABCC4	ATP-binding cassette sub-family C member 4, MRP/cMOAT-related ABC transporter, Multi-specific organic anion transporter B (MOAT-B)	O15439	Human	Lung	Lung	0.273		fmol/µg protein	0.046			1	LC-MS/MS (QTRAP5500, AB Sciex)	Absolute		43	Male	Caucasian						https://www.ncbi.nlm.nih.gov/pubmed/23670800	8
Multidrug resistance-associated protein 5	MRP5, ABCC5	ATP-binding cassette sub-family C member 5, Multi-specific organic anion transporter C (MOAT-C), SMRP, pABC11	O15440	Human	Lung	Lung	0.18		fmol/µg protein	0.016			1	LC-MS/MS (QTRAP5500, AB Sciex)	Absolute		43	Male	Caucasian						https://www.ncbi.nlm.nih.gov/pubmed/23670800	8
Multidrug resistance-associated protein 6	MRP6, ABC6, ARA	ATP-binding cassette sub-family C member 6, Anthracycline resistance-associated protein, Multi-specific organic anion transporter E (MOAT-E)	O95255	Human	Lung	Lung	0.164		fmol/µg protein	0.032			1	LC-MS/MS (QTRAP5500, AB Sciex)	Absolute		43	Male	Caucasian						https://www.ncbi.nlm.nih.gov/pubmed/23670800	8
Solute carrier family 22 member 2	SLC22A2 (OCT2)	Organic cation transporter 2 (hOCT2)	O15244	Human	Lung	Lung	0.346		fmol/µg protein	0.079			1	LC-MS/MS (QTRAP5500, AB Sciex)	Absolute		43	Male	Caucasian						https://www.ncbi.nlm.nih.gov/pubmed/23670800	8
Solute carrier family 22 member 4	SLC22A4, ETT, OCTN1, UT2H	Ergothioneine transporter (ET transporter), Organic cation/carnitine transporter 1	Q9H015	Human	Lung	Lung	1.18		fmol/µg protein	0.29			1	LC-MS/MS (QTRAP5500, AB Sciex)	Absolute		43	Male	Caucasian						https://www.ncbi.nlm.nih.gov/pubmed/23670800	8
Solute carrier organic anion transporter family member 2B1	OATP2B1, SLCO2B1 KIAA0880, OATPB, SLC21A9	Organic anion transporter B (OATP-B), Organic anion transporter polypeptide-related protein 2 (OATP-RP2, OATPRP2), Solute carrier family 21 member 9	O94956	Human	Lung	Lung	0.266		fmol/µg protein	0.036			1	LC-MS/MS (QTRAP5500, AB Sciex)	Absolute		43	Male	Caucasian						https://www.ncbi.nlm.nih.gov/pubmed/23670800	8
Multidrug resistance protein 1	MDR1, ABCB1, PGY1	ATP-binding cassette sub-family B member 1, P-glycoprotein 1, CD_antigen: CD243	P08183	Human	Lung	Lung	0.272		fmol/µg protein	0.033			1	LC-MS/MS (QTRAP5500, AB Sciex)	Absolute		33	Male	Black						https://www.ncbi.nlm.nih.gov/pubmed/23670800	8
Multidrug resistance-associated protein 1	MRP1, ABCC1, MRP	ATP-binding cassette sub-family C member 1, Leukotriene C(4) transporter (LTC4 transporter)	P33527	Human	Lung	Lung	5.19		fmol/µg protein	0.08			1	LC-MS/MS (QTRAP5500, AB Sciex)	Absolute		33	Male	Black						https://www.ncbi.nlm.nih.gov/pubmed/23670800	8
Multidrug resistance-associated protein 4	MRP4, ABCC4	ATP-binding cassette sub-family C member 4, MRP/cMOAT-related ABC transporter, Multi-specific organic anion transporter B (MOAT-B)	O15439	Human	Lung	Lung	0.669		fmol/µg protein	0.009			1	LC-MS/MS (QTRAP5500, AB Sciex)	Absolute		33	Male	Black						https://www.ncbi.nlm.nih.gov/pubmed/23670800	8
Multidrug resistance-associated protein 5	MRP5, ABCC5	ATP-binding cassette sub-family C member 5, Multi-specific organic anion transporter C (MOAT-C), SMRP, pABC11	O15440	Human	Lung	Lung	0.221		fmol/µg protein	0.052			1	LC-MS/MS (QTRAP5500, AB Sciex)	Absolute		33	Male	Black						https://www.ncbi.nlm.nih.gov/pubmed/23670800	8
Multidrug resistance-associated protein 6	MRP6, ABC6, ARA	ATP-binding cassette sub-family C member 6, Anthracycline resistance-associated protein, Multi-specific organic anion transporter E (MOAT-E)	O95255	Human	Lung	Lung	0.256		fmol/µg protein	0.042			1	LC-MS/MS (QTRAP5500, AB Sciex)	Absolute		33	Male	Black						https://www.ncbi.nlm.nih.gov/pubmed/23670800	8
Solute carrier family 22 member 2	SLC22A2 (OCT2)	Organic cation transporter 2 (hOCT2)	O15244	Human	Lung	Lung	0.284		fmol/µg protein	0.035			1	LC-MS/MS (QTRAP5500, AB Sciex)	Absolute		33	Male	Black						https://www.ncbi.nlm.nih.gov/pubmed/23670800	8
Solute carrier family 22 member 4	SLC22A4, ETT, OCTN1, UT2H	Ergothioneine transporter (ET transporter), Organic cation/carnitine transporter 1	Q9H015	Human	Lung	Lung	2.69		fmol/µg protein	0.45			1	LC-MS/MS (QTRAP5500, AB Sciex)	Absolute		33	Male	Black						https://www.ncbi.nlm.nih.gov/pubmed/23670800	8
Solute carrier organic anion transporter family member 2B1	OATP2B1, SLCO2B1 KIAA0880, OATPB, SLC21A9	Organic anion transporter B (OATP-B), Organic anion transporter polypeptide-related protein 2 (OATP-RP2, OATPRP2), Solute carrier family 21 member 9	O94956	Human	Lung	Lung	0.161		fmol/µg protein	0.01			1	LC-MS/MS (QTRAP5500, AB Sciex)	Absolute		33	Male	Black						https://www.ncbi.nlm.nih.gov/pubmed/23670800	8
Multidrug resistance protein 1	MDR1, ABCB1, PGY1	ATP-binding cassette sub-family B member 1, P-glycoprotein 1, CD_antigen: CD243	P08183	Human	Lung	Lung	0.264		fmol/µg protein	0.054			1	LC-MS/MS (QTRAP5500, AB Sciex)	Absolute		17	Female	Black						https://www.ncbi.nlm.nih.gov/pubmed/23670800	8
Multidrug resistance-associated protein 1	MRP1, ABCC1, MRP	ATP-binding cassette sub-family C member 1, Leukotriene C(4) transporter (LTC4 transporter)	P33527	Human	Lung	Lung	2.04		fmol/µg protein	0.32			1	LC-MS/MS (QTRAP5500, AB Sciex)	Absolute		17	Female	Black						https://www.ncbi.nlm.nih.gov/pubmed/23670800	8
Multidrug resistance-associated protein 4	MRP4, ABCC4	ATP-binding cassette sub-family C member 4, MRP/cMOAT-related ABC transporter, Multi-specific organic anion transporter B (MOAT-B)	O15439	Human	Lung	Lung	0.241		fmol/µg protein	0.051			1	LC-MS/MS (QTRAP5500, AB Sciex)	Absolute		17	Female	Black						https://www.ncbi.nlm.nih.gov/pubmed/23670800	8
Multidrug resistance-associated protein 6	MRP6, ABC6, ARA	ATP-binding cassette sub-family C member 6, Anthracycline resistance-associated protein, Multi-specific organic anion transporter E (MOAT-E)	O95255	Human	Lung	Lung	0.122		fmol/µg protein	0.015			1	LC-MS/MS (QTRAP5500, AB Sciex)	Absolute		17	Female	Black						https://www.ncbi.nlm.nih.gov/pubmed/23670800	8
Solute carrier family 22 member 2	SLC22A2 (OCT2)	Organic cation transporter 2 (hOCT2)	O15244	Human	Lung	Lung	0.36		fmol/µg protein	0.057			1	LC-MS/MS (QTRAP5500, AB Sciex)	Absolute		17	Female	Black						https://www.ncbi.nlm.nih.gov/pubmed/23670800	8
Solute carrier family 22 member 4	SLC22A4, ETT, OCTN1, UT2H	Ergothioneine transporter (ET transporter), Organic cation/carnitine transporter 1	Q9H015	Human	Lung	Lung	2.08		fmol/µg protein	0.18			1	LC-MS/MS (QTRAP5500, AB Sciex)	Absolute		17	Female	Black						https://www.ncbi.nlm.nih.gov/pubmed/23670800	8
Multidrug resistance protein 1	MDR1, ABCB1, PGY1	ATP-binding cassette sub-family B member 1, P-glycoprotein 1, CD_antigen: CD243	P08183	Human	Lung	Lung	0.43		fmol/µg protein	0.218			5	LC-MS/MS (QTRAP5500, AB Sciex)	Absolute		17-43	4M, 1F	3 Caucasian, 2 Black						https://www.ncbi.nlm.nih.gov/pubmed/23670800	8
Multidrug resistance-associated protein 1	MRP1, ABCC1, MRP	ATP-binding cassette sub-family C member 1, Leukotriene C(4) transporter (LTC4 transporter)	P33527	Human	Lung	Lung	2.95		fmol/µg protein	1.37			5	LC-MS/MS (QTRAP5500, AB Sciex)	Absolute		17-43	4M, 1F	3 Caucasian, 2 Black						https://www.ncbi.nlm.nih.gov/pubmed/23670800	8
Multidrug resistance-associated protein 4	MRP4, ABCC4	ATP-binding cassette sub-family C member 4, MRP/cMOAT-related ABC transporter, Multi-specific organic anion transporter B (MOAT-B)	O15439	Human	Lung	Lung	0.324		fmol/µg protein	0.196			5	LC-MS/MS (QTRAP5500, AB Sciex)	Absolute		17-43	4M, 1F	3 Caucasian, 2 Black						https://www.ncbi.nlm.nih.gov/pubmed/23670800	8
Multidrug resistance-associated protein 5	MRP5, ABCC5	ATP-binding cassette sub-family C member 5, Multi-specific organic anion transporter C (MOAT-C), SMRP, pABC11	O15440	Human	Lung	Lung	0.211		fmol/µg protein	0.08			5	LC-MS/MS (QTRAP5500, AB Sciex)	Absolute		17-43	4M, 1F	3 Caucasian, 2 Black						https://www.ncbi.nlm.nih.gov/pubmed/23670800	8
Multidrug resistance-associated protein 6	MRP6, ABC6, ARA	ATP-binding cassette sub-family C member 6, Anthracycline resistance-associated protein, Multi-specific organic anion transporter E (MOAT-E)	O95255	Human	Lung	Lung	0.202		fmol/µg protein	0.064			5	LC-MS/MS (QTRAP5500, AB Sciex)	Absolute		17-43	4M, 1F	3 Caucasian, 2 Black						https://www.ncbi.nlm.nih.gov/pubmed/23670800	8
Solute carrier family 22 member 2	SLC22A2 (OCT2)	Organic cation transporter 2 (hOCT2)	O15244	Human	Lung	Lung	0.316		fmol/µg protein	0.054			5	LC-MS/MS (QTRAP5500, AB Sciex)	Absolute		17-43	4M, 1F	3 Caucasian, 2 Black						https://www.ncbi.nlm.nih.gov/pubmed/23670800	8
Solute carrier family 22 member 4	SLC22A4, ETT, OCTN1, UT2H	Ergothioneine transporter (ET transporter), Organic cation/carnitine transporter 1	Q9H015	Human	Lung	Lung	1.85		fmol/µg protein	0.61			5	LC-MS/MS (QTRAP5500, AB Sciex)	Absolute		17-43	4M, 1F	3 Caucasian, 2 Black						https://www.ncbi.nlm.nih.gov/pubmed/23670800	8
Solute carrier organic anion transporter family member 2B1	OATP2B1, SLCO2B1 KIAA0880, OATPB, SLC21A9	Organic anion transporter B (OATP-B), Organic anion transporter polypeptide-related protein 2 (OATP-RP2, OATPRP2), Solute carrier family 21 member 9	O94956	Human	Lung	Lung	0.152		fmol/µg protein	0.069			5	LC-MS/MS (QTRAP5500, AB Sciex)	Absolute		17-43	4M, 1F	3 Caucasian, 2 Black						https://www.ncbi.nlm.nih.gov/pubmed/23670800	8
Sodium/bile acid cotransporter	NTCP, SLC10A1, GIG29	Cell growth-inhibiting gene 29 protein, Na(+)/bile acid cotransporter, Na(+)/taurocholate transport protein, Sodium/taurocholate cotransporting polypeptide, Solute carrier family 10 member 1	Q14973	Human	Liver	Liver	1.8	1.5	fmol/µg protein	1		0.5-3.9	12	LC-MS/MS	Relative		43-72	7M, 5F	Caucasian	Hepatocellular cancer, colorectal cancer, gynecological cancer					http://www.ncbi.nlm.nih.gov/pubmed/24799396	9
Solute carrier organic anion transporter family member 1B1	SLCO1B1, LST1, OATP1B1, OATP2, OATPC, SLC21A6	Liver-specific organic anion transporter 1 (LST-1), OATP-C, Sodium-independent organic anion-transporting polypeptide 2 (OATP-2) and Solute carrier family 21 member 6	Q9Y6L6	Human	Liver	Liver	23.2	19.6	fmol/µg protein	9.4		12.1-44.4	12	LC-MS/MS	Relative		43-72	7M, 5F	Caucasian	Hepatocellular cancer, colorectal cancer, gynecological cancer					http://www.ncbi.nlm.nih.gov/pubmed/24799396	9
Solute carrier organic anion transporter family member 1B3	SLCO1B3, LST2, OATP1B3, OATP8, SLC21A8	Liver-specific organic anion transporter 2 (LST-2), Organic anion transporter 8, Organic anion-transporting polypeptide 8 (OATP-8) and Solute carrier family 21 member 8	Q9NPD5	Human	Liver	Liver	3.2	3.8	fmol/µg protein	1.9		0.2-6	12	LC-MS/MS	Relative		43-72	7M, 5F	Caucasian	Hepatocellular cancer, colorectal cancer, gynecological cancer					http://www.ncbi.nlm.nih.gov/pubmed/24799396	9
Solute carrier organic anion transporter family member 2B1	SLCO2B1, KIAA0880,OATP2B1,OATPB,SLC21A9	Organic anion transporter B (OATP-B), Organic anion transporter polypeptide-related protein 2 (OATP-RP2 and OATPRP2) and Solute carrier family 21 member 9	O94956	Human	Liver	Liver	1.6	1.2	fmol/µg protein	1.1		0.6-4.3	12	LC-MS/MS	Relative		43-72	7M, 5F	Caucasian	Hepatocellular cancer, colorectal cancer, gynecological cancer					http://www.ncbi.nlm.nih.gov/pubmed/24799396	9
Cytochrome P450 2C9	CYP2C9, CYP2C10	(R)-limonene 6-monooxygenase, (S)-limonene 6-monooxygenase, (S)-limonene 7-monooxygenase CYPIIC9, Cholesterol 25-hydroxylase1, Cytochrome P-450MP, Cytochrome P450 MP-4, Cytochrome P450 MP-8, Cytochrome P450 PB-1, S-mephenytoin 4-hydroxylase	P11712	Human	Liver	Microsome	0.3		pmol/mg microsomal protein	0.2			55	Western Blotting	Absolute	Fetal	8-24 weeks								https://www.ncbi.nlm.nih.gov/pubmed/14634042	10
Cytochrome P450 2C9	CYP2C9, CYP2C10	(R)-limonene 6-monooxygenase, (S)-limonene 6-monooxygenase, (S)-limonene 7-monooxygenase CYPIIC9, Cholesterol 25-hydroxylase1, Cytochrome P-450MP, Cytochrome P450 MP-4, Cytochrome P450 MP-8, Cytochrome P450 PB-1, S-mephenytoin 4-hydroxylase	P11712	Human	Liver	Microsome	5		pmol/mg microsomal protein	4			16	Western Blotting	Absolute	Fetal	25-40 weeks								https://www.ncbi.nlm.nih.gov/pubmed/14634042	10
Cytochrome P450 2C9	CYP2C9, CYP2C10	(R)-limonene 6-monooxygenase, (S)-limonene 6-monooxygenase, (S)-limonene 7-monooxygenase CYPIIC9, Cholesterol 25-hydroxylase1, Cytochrome P-450MP, Cytochrome P450 MP-4, Cytochrome P450 MP-8, Cytochrome P450 PB-1, S-mephenytoin 4-hydroxylase	P11712	Human	Liver	Microsome	11.8		pmol/mg microsomal protein	7			92	Western Blotting	Absolute	Postnatal	0-5 months								https://www.ncbi.nlm.nih.gov/pubmed/14634042	10
Cytochrome P450 2C9	CYP2C9, CYP2C10	(R)-limonene 6-monooxygenase, (S)-limonene 6-monooxygenase, (S)-limonene 7-monooxygenase CYPIIC9, Cholesterol 25-hydroxylase1, Cytochrome P-450MP, Cytochrome P450 MP-4, Cytochrome P450 MP-8, Cytochrome P450 PB-1, S-mephenytoin 4-hydroxylase	P11712	Human	Liver	Microsome	18		pmol/mg microsomal protein	6.1			74	Western Blotting	Absolute	Postnatal	>5 months - 18 years								https://www.ncbi.nlm.nih.gov/pubmed/14634042	10
Cytochrome P450 2C19	CYP2C19	(R)-limonene 6-monooxygenase, (S)-limonene 6-monooxygenase, (S)-limonene 7-monooxygenase , CYPIIC17, CYPIIC19, Cytochrome P450-11A, Cytochrome P450-254C, Mephenytoin 4-hydroxylase	P33261	Human	Liver	Microsome	3.4		pmol/mg microsomal protein	2.2			71	Western Blotting	Absolute	Fetal	8-40 weeks								https://www.ncbi.nlm.nih.gov/pubmed/14634042	10
Cytochrome P450 2C19	CYP2C19	(R)-limonene 6-monooxygenase, (S)-limonene 6-monooxygenase, (S)-limonene 7-monooxygenase , CYPIIC17, CYPIIC19, Cytochrome P450-11A, Cytochrome P450-254C, Mephenytoin 4-hydroxylase	P33261	Human	Liver	Microsome	5.6		pmol/mg microsomal protein	3.4			92	Western Blotting	Absolute	Postnatal	0-5 months								https://www.ncbi.nlm.nih.gov/pubmed/14634042	10
Cytochrome P450 2C19	CYP2C19	(R)-limonene 6-monooxygenase, (S)-limonene 6-monooxygenase, (S)-limonene 7-monooxygenase , CYPIIC17, CYPIIC19, Cytochrome P450-11A, Cytochrome P450-254C, Mephenytoin 4-hydroxylase	P33261	Human	Liver	Microsome	11.7		pmol/mg microsomal protein	7.9			54	Western Blotting	Absolute	Postnatal	>5 months - 10 years								https://www.ncbi.nlm.nih.gov/pubmed/14634042	10
Cytochrome P450 2C19	CYP2C19	(R)-limonene 6-monooxygenase, (S)-limonene 6-monooxygenase, (S)-limonene 7-monooxygenase , CYPIIC17, CYPIIC19, Cytochrome P450-11A, Cytochrome P450-254C, Mephenytoin 4-hydroxylase	P33261	Human	Liver	Microsome	14.9		pmol/mg microsomal protein	4.1			20	Western Blotting	Absolute	Postnatal	>10 - 18 years								https://www.ncbi.nlm.nih.gov/pubmed/14634042	10
Cytochrome P450 1A2	CYP1A2	CYPIA2, Cholesterol 25-hydroxylase, Cytochrome P(3)450, Cytochrome P450 4, Cytochrome P450-P3	P05177	Human	Liver	Microsomes	50		pmol/mg protein					Western blotting	Absolute										https://www.ncbi.nlm.nih.gov/pubmed/11136295	11
Cytochrome P450 1A2	CYP1A2	CYPIA2, Cholesterol 25-hydroxylase, Cytochrome P(3)450, Cytochrome P450 4, Cytochrome P450-P3	P05177	Human	Liver	Microsomes	117		pmol/mg protein					Western blotting	Absolute										https://www.ncbi.nlm.nih.gov/pubmed/11136295	11
Cytochrome P450 1A2	CYP1A2	CYPIA2, Cholesterol 25-hydroxylase, Cytochrome P(3)450, Cytochrome P450 4, Cytochrome P450-P3	P05177	Human	Liver	Microsomes	3		pmol/mg protein					Western blotting	Absolute										https://www.ncbi.nlm.nih.gov/pubmed/11136295	11
Cytochrome P450 2C9	CYP2C9, CYP2C10	(R)-limonene 6-monooxygenase, (S)-limonene 6-monooxygenase, (S)-limonene 7-monooxygenase, CYPIIC9, Cholesterol 25-hydroxylase, Cytochrome P-450MP, Cytochrome P450 MP-4, Cytochrome P450 MP-8, Cytochrome P450 PB-1, S-mephenytoin 4-hydroxylase	P11712	Human	Liver	Microsomes	40		pmol/mg protein					Western blotting	Absolute										https://www.ncbi.nlm.nih.gov/pubmed/11136295	11
Cytochrome P450 2C9	CYP2C9, CYP2C10	(R)-limonene 6-monooxygenase, (S)-limonene 6-monooxygenase, (S)-limonene 7-monooxygenase, CYPIIC9, Cholesterol 25-hydroxylase, Cytochrome P-450MP, Cytochrome P450 MP-4, Cytochrome P450 MP-8, Cytochrome P450 PB-1, S-mephenytoin 4-hydroxylase	P11712	Human	Liver	Microsomes	106		pmol/mg protein					Western blotting	Absolute										https://www.ncbi.nlm.nih.gov/pubmed/11136295	11
Cytochrome P450 2C9	CYP2C9, CYP2C10	(R)-limonene 6-monooxygenase, (S)-limonene 6-monooxygenase, (S)-limonene 7-monooxygenase, CYPIIC9, Cholesterol 25-hydroxylase, Cytochrome P-450MP, Cytochrome P450 MP-4, Cytochrome P450 MP-8, Cytochrome P450 PB-1, S-mephenytoin 4-hydroxylase	P11712	Human	Liver	Microsomes	72		pmol/mg protein					Western blotting	Absolute										https://www.ncbi.nlm.nih.gov/pubmed/11136295	11
Cytochrome P450 2D6	CYP2D6, CYP2DL1	CYPIID6, Cholesterol 25-hydroxylase, Cytochrome P450-DB1, Debrisoquine 4-hydroxylase	P10635	Human	Liver	Microsomes	12		pmol/mg protein					Western blotting	Absolute										https://www.ncbi.nlm.nih.gov/pubmed/11136295	11
Cytochrome P450 2D6	CYP2D6, CYP2DL1	CYPIID6, Cholesterol 25-hydroxylase, Cytochrome P450-DB1, Debrisoquine 4-hydroxylase	P10635	Human	Liver	Microsomes	8		pmol/mg protein					Western blotting	Absolute										https://www.ncbi.nlm.nih.gov/pubmed/11136295	11
Cytochrome P450 2E1	CYP2E1, CYP2E	4-nitrophenol 2-hydroxylase, CYPIIE1, Cytochrome P450-J	P05181	Human	Liver	Microsomes	52		pmol/mg protein					Western blotting	Absolute										https://www.ncbi.nlm.nih.gov/pubmed/11136295	11
Cytochrome P450 2E1	CYP2E1, CYP2E	4-nitrophenol 2-hydroxylase, CYPIIE1, Cytochrome P450-J	P05181	Human	Liver	Microsomes	27		pmol/mg protein					Western blotting	Absolute										https://www.ncbi.nlm.nih.gov/pubmed/11136295	11
Cytochrome P450 2E1	CYP2E1, CYP2E	4-nitrophenol 2-hydroxylase, CYPIIE1, Cytochrome P450-J	P05181	Human	Liver	Microsomes	70		pmol/mg protein					Western blotting	Absolute										https://www.ncbi.nlm.nih.gov/pubmed/11136295	11
Cytochrome P450 3A4	CYP3A4, CYP3A3	1,8-cineole 2-exo-monooxygenase, Albendazole monooxygenase, Albendazole sulfoxidase, CYPIIIA3, CYPIIIA4, Cholesterol 25-hydroxylase1 Publication, Cytochrome P450 3A3, Cytochrome P450 HLp, Cytochrome P450 NF-25, Cytochrome P450-PCN1, Nifedipine oxidase, Quinine 3-monooxygenase, Taurochenodeoxycholate 6-alpha-hydroxylase	P08684	Human	Liver	Microsomes	38		pmol/mg protein					Western blotting	Absolute										https://www.ncbi.nlm.nih.gov/pubmed/11136295	11
Cytochrome P450 3A4	CYP3A4, CYP3A3	1,8-cineole 2-exo-monooxygenase, Albendazole monooxygenase, Albendazole sulfoxidase, CYPIIIA3, CYPIIIA4, Cholesterol 25-hydroxylase1 Publication, Cytochrome P450 3A3, Cytochrome P450 HLp, Cytochrome P450 NF-25, Cytochrome P450-PCN1, Nifedipine oxidase, Quinine 3-monooxygenase, Taurochenodeoxycholate 6-alpha-hydroxylase	P08684	Human	Liver	Microsomes	129		pmol/mg protein					Western blotting	Absolute										https://www.ncbi.nlm.nih.gov/pubmed/11136295	11
Cytochrome P450 3A4	CYP3A4, CYP3A3	1,8-cineole 2-exo-monooxygenase, Albendazole monooxygenase, Albendazole sulfoxidase, CYPIIIA3, CYPIIIA4, Cholesterol 25-hydroxylase1 Publication, Cytochrome P450 3A3, Cytochrome P450 HLp, Cytochrome P450 NF-25, Cytochrome P450-PCN1, Nifedipine oxidase, Quinine 3-monooxygenase, Taurochenodeoxycholate 6-alpha-hydroxylase	P08684	Human	Liver	Microsomes	331		pmol/mg protein					Western blotting	Absolute										https://www.ncbi.nlm.nih.gov/pubmed/11136295	11
Cytochrome P450 3A4	CYP3A4, CYP3A3	1,8-cineole 2-exo-monooxygenase, Albendazole monooxygenase, Albendazole sulfoxidase, CYPIIIA3, CYPIIIA4, Cholesterol 25-hydroxylase, Cytochrome P450 3A3, Cytochrome P450 HLp, Cytochrome P450 NF-25, Cytochrome P450-PCN1, Nifedipine oxidase, Quinine 3-monooxygenase , Taurochenodeoxycholate 6-alpha-hydroxylase	P08684	Human	Liver	Microsome	39.92		pmol/mg protein					Immunoblotting	Absolute										https://www.ncbi.nlm.nih.gov/pubmed/10874126	12
Cytochrome P450 3A4	CYP3A4, CYP3A3	1,8-cineole 2-exo-monooxygenase, Albendazole monooxygenase, Albendazole sulfoxidase, CYPIIIA3, CYPIIIA4, Cholesterol 25-hydroxylase, Cytochrome P450 3A3, Cytochrome P450 HLp, Cytochrome P450 NF-25, Cytochrome P450-PCN1, Nifedipine oxidase, Quinine 3-monooxygenase , Taurochenodeoxycholate 6-alpha-hydroxylase	P08684	Human	Liver	Microsome	152.38		pmol/mg protein					Immunoblotting	Absolute										https://www.ncbi.nlm.nih.gov/pubmed/10874126	12
Cytochrome P450 3A4	CYP3A4, CYP3A3	1,8-cineole 2-exo-monooxygenase, Albendazole monooxygenase, Albendazole sulfoxidase, CYPIIIA3, CYPIIIA4, Cholesterol 25-hydroxylase, Cytochrome P450 3A3, Cytochrome P450 HLp, Cytochrome P450 NF-25, Cytochrome P450-PCN1, Nifedipine oxidase, Quinine 3-monooxygenase , Taurochenodeoxycholate 6-alpha-hydroxylase	P08684	Human	Liver	Microsome	86.86		pmol/mg protein					Immunoblotting	Absolute										https://www.ncbi.nlm.nih.gov/pubmed/10874126	12
Cytochrome P450 3A4	CYP3A4, CYP3A3	1,8-cineole 2-exo-monooxygenase, Albendazole monooxygenase, Albendazole sulfoxidase, CYPIIIA3, CYPIIIA4, Cholesterol 25-hydroxylase, Cytochrome P450 3A3, Cytochrome P450 HLp, Cytochrome P450 NF-25, Cytochrome P450-PCN1, Nifedipine oxidase, Quinine 3-monooxygenase , Taurochenodeoxycholate 6-alpha-hydroxylase	P08684	Human	Liver	Microsome	44.11		pmol/mg protein					Immunoblotting	Absolute										https://www.ncbi.nlm.nih.gov/pubmed/10874126	12
Cytochrome P450 3A4	CYP3A4, CYP3A3	1,8-cineole 2-exo-monooxygenase, Albendazole monooxygenase, Albendazole sulfoxidase, CYPIIIA3, CYPIIIA4, Cholesterol 25-hydroxylase, Cytochrome P450 3A3, Cytochrome P450 HLp, Cytochrome P450 NF-25, Cytochrome P450-PCN1, Nifedipine oxidase, Quinine 3-monooxygenase , Taurochenodeoxycholate 6-alpha-hydroxylase	P08684	Human	Liver	Microsome	105.3		pmol/mg protein					Immunoblotting	Absolute										https://www.ncbi.nlm.nih.gov/pubmed/10874126	12
Cytochrome P450 3A4	CYP3A4, CYP3A3	1,8-cineole 2-exo-monooxygenase, Albendazole monooxygenase, Albendazole sulfoxidase, CYPIIIA3, CYPIIIA4, Cholesterol 25-hydroxylase, Cytochrome P450 3A3, Cytochrome P450 HLp, Cytochrome P450 NF-25, Cytochrome P450-PCN1, Nifedipine oxidase, Quinine 3-monooxygenase , Taurochenodeoxycholate 6-alpha-hydroxylase	P08684	Human	Liver	Microsome	49.54		pmol/mg protein					Immunoblotting	Absolute										https://www.ncbi.nlm.nih.gov/pubmed/10874126	12
Cytochrome P450 3A4	CYP3A4, CYP3A3	1,8-cineole 2-exo-monooxygenase, Albendazole monooxygenase, Albendazole sulfoxidase, CYPIIIA3, CYPIIIA4, Cholesterol 25-hydroxylase, Cytochrome P450 3A3, Cytochrome P450 HLp, Cytochrome P450 NF-25, Cytochrome P450-PCN1, Nifedipine oxidase, Quinine 3-monooxygenase , Taurochenodeoxycholate 6-alpha-hydroxylase	P08684	Human	Liver	Microsome	82.53		pmol/mg protein					Immunoblotting	Absolute										https://www.ncbi.nlm.nih.gov/pubmed/10874126	12
Cytochrome P450 3A4	CYP3A4, CYP3A3	1,8-cineole 2-exo-monooxygenase, Albendazole monooxygenase, Albendazole sulfoxidase, CYPIIIA3, CYPIIIA4, Cholesterol 25-hydroxylase, Cytochrome P450 3A3, Cytochrome P450 HLp, Cytochrome P450 NF-25, Cytochrome P450-PCN1, Nifedipine oxidase, Quinine 3-monooxygenase , Taurochenodeoxycholate 6-alpha-hydroxylase	P08684	Human	Liver	Microsome	130.5		pmol/mg protein					Immunoblotting	Absolute										https://www.ncbi.nlm.nih.gov/pubmed/10874126	12
Cytochrome P450 3A4	CYP3A4, CYP3A3	1,8-cineole 2-exo-monooxygenase, Albendazole monooxygenase, Albendazole sulfoxidase, CYPIIIA3, CYPIIIA4, Cholesterol 25-hydroxylase, Cytochrome P450 3A3, Cytochrome P450 HLp, Cytochrome P450 NF-25, Cytochrome P450-PCN1, Nifedipine oxidase, Quinine 3-monooxygenase , Taurochenodeoxycholate 6-alpha-hydroxylase	P08684	Human	Liver	Microsome	93.35		pmol/mg protein					Immunoblotting	Absolute										https://www.ncbi.nlm.nih.gov/pubmed/10874126	12
Cytochrome P450 3A4	CYP3A4, CYP3A3	1,8-cineole 2-exo-monooxygenase, Albendazole monooxygenase, Albendazole sulfoxidase, CYPIIIA3, CYPIIIA4, Cholesterol 25-hydroxylase, Cytochrome P450 3A3, Cytochrome P450 HLp, Cytochrome P450 NF-25, Cytochrome P450-PCN1, Nifedipine oxidase, Quinine 3-monooxygenase , Taurochenodeoxycholate 6-alpha-hydroxylase	P08684	Human	Liver	Microsome	82.42		pmol/mg protein					Immunoblotting	Absolute										https://www.ncbi.nlm.nih.gov/pubmed/10874126	12
Cytochrome P450 2C8	CYP2C8	CYPIIC8, Cytochrome P450 IIC2, Cytochrome P450 MP-12, Cytochrome P450 MP-20, Cytochrome P450 form 1, S-mephenytoin 4-hydroxylase	P10632	Human	Liver	Microsome	4.84		pmol/mg protein					Immunoblotting	Absolute										https://www.ncbi.nlm.nih.gov/pubmed/10874126	12
Cytochrome P450 2C8	CYP2C8	CYPIIC8, Cytochrome P450 IIC2, Cytochrome P450 MP-12, Cytochrome P450 MP-20, Cytochrome P450 form 1, S-mephenytoin 4-hydroxylase	P10632	Human	Liver	Microsome	14.54		pmol/mg protein					Immunoblotting	Absolute										https://www.ncbi.nlm.nih.gov/pubmed/10874126	12
Cytochrome P450 2C8	CYP2C8	CYPIIC8, Cytochrome P450 IIC2, Cytochrome P450 MP-12, Cytochrome P450 MP-20, Cytochrome P450 form 1, S-mephenytoin 4-hydroxylase	P10632	Human	Liver	Microsome	8.13		pmol/mg protein					Immunoblotting	Absolute										https://www.ncbi.nlm.nih.gov/pubmed/10874126	12
Cytochrome P450 2C8	CYP2C8	CYPIIC8, Cytochrome P450 IIC2, Cytochrome P450 MP-12, Cytochrome P450 MP-20, Cytochrome P450 form 1, S-mephenytoin 4-hydroxylase	P10632	Human	Liver	Microsome	2.57		pmol/mg protein					Immunoblotting	Absolute										https://www.ncbi.nlm.nih.gov/pubmed/10874126	12
Cytochrome P450 2C8	CYP2C8	CYPIIC8, Cytochrome P450 IIC2, Cytochrome P450 MP-12, Cytochrome P450 MP-20, Cytochrome P450 form 1, S-mephenytoin 4-hydroxylase	P10632	Human	Liver	Microsome	4.95		pmol/mg protein					Immunoblotting	Absolute										https://www.ncbi.nlm.nih.gov/pubmed/10874126	12
Cytochrome P450 2C8	CYP2C8	CYPIIC8, Cytochrome P450 IIC2, Cytochrome P450 MP-12, Cytochrome P450 MP-20, Cytochrome P450 form 1, S-mephenytoin 4-hydroxylase	P10632	Human	Liver	Microsome	2.39		pmol/mg protein					Immunoblotting	Absolute										https://www.ncbi.nlm.nih.gov/pubmed/10874126	12
Cytochrome P450 2C8	CYP2C8	CYPIIC8, Cytochrome P450 IIC2, Cytochrome P450 MP-12, Cytochrome P450 MP-20, Cytochrome P450 form 1, S-mephenytoin 4-hydroxylase	P10632	Human	Liver	Microsome	3.35		pmol/mg protein					Immunoblotting	Absolute										https://www.ncbi.nlm.nih.gov/pubmed/10874126	12
Cytochrome P450 2C8	CYP2C8	CYPIIC8, Cytochrome P450 IIC2, Cytochrome P450 MP-12, Cytochrome P450 MP-20, Cytochrome P450 form 1, S-mephenytoin 4-hydroxylase	P10632	Human	Liver	Microsome	18.74		pmol/mg protein					Immunoblotting	Absolute										https://www.ncbi.nlm.nih.gov/pubmed/10874126	12
Cytochrome P450 2C8	CYP2C8	CYPIIC8, Cytochrome P450 IIC2, Cytochrome P450 MP-12, Cytochrome P450 MP-20, Cytochrome P450 form 1, S-mephenytoin 4-hydroxylase	P10632	Human	Liver	Microsome	4.78		pmol/mg protein					Immunoblotting	Absolute										https://www.ncbi.nlm.nih.gov/pubmed/10874126	12
Cytochrome P450 2C8	CYP2C8	CYPIIC8, Cytochrome P450 IIC2, Cytochrome P450 MP-12, Cytochrome P450 MP-20, Cytochrome P450 form 1, S-mephenytoin 4-hydroxylase	P10632	Human	Liver	Microsome	8.74		pmol/mg protein					Immunoblotting	Absolute										https://www.ncbi.nlm.nih.gov/pubmed/10874126	12
Glutathione S-transferase A1	GSTA1	GST HA subunit 1, GST class-alpha member 1, GST-epsilon, GSTA1-1, GTH1	P08263	Human	Lung	Cytosol	0.035		µg/mg cytosol protein	0.032			14	Radioimmunoassay	Absolute	In utero	10-42 weeks								http://www.ncbi.nlm.nih.gov/pubmed/2257275	13
Glutathione S-transferase A2	GSTA2, GST2	GST HA subunit 2, GST class-alpha member 2, GST-gamma, GSTA2-2, GTH2	P09210	Human	Lung	Cytosol	0.008		µg/mg cytosol protein	0.005			14	Radioimmunoassay	Absolute	In utero	10-42 weeks								http://www.ncbi.nlm.nih.gov/pubmed/2257275	13
Glutathione S-transferase Mu	GSTM			Human	Lung	Cytosol	0.14		µg/mg cytosol protein	0.13			8	Radioimmunoassay	Absolute	In utero	10-42 weeks								http://www.ncbi.nlm.nih.gov/pubmed/2257275	13
Glutathione S-transferase P	GSTP1 FAEES3, GST3	GST class-pi, GSTP1-1	P09211	Human	Lung	Cytosol	0.59		µg/mg cytosol protein	0.44			14	Radioimmunoassay	Absolute	In utero	10-42 weeks								http://www.ncbi.nlm.nih.gov/pubmed/2257275	13
Glutathione S-transferase A1	GSTA1	GST HA subunit 1, GST class-alpha member 1, GST-epsilon, GSTA1-1, GTH1	P08263	Human	Lung	Cytosol	0.05		µg/mg cytosol protein	0.06			10	Radioimmunoassay	Absolute	Post-natal	42-110 weeks								http://www.ncbi.nlm.nih.gov/pubmed/2257275	13
Glutathione S-transferase A2	GSTA2, GST2	GST HA subunit 2, GST class-alpha member 2, GST-gamma, GSTA2-2, GTH2	P09210	Human	Lung	Cytosol	0.016		µg/mg cytosol protein	0.02			10	Radioimmunoassay	Absolute	Post-natal	42-110 weeks								http://www.ncbi.nlm.nih.gov/pubmed/2257275	13
Glutathione S-transferase Mu	GSTM			Human	Lung	Cytosol	0.06		µg/mg cytosol protein	0.05			5	Radioimmunoassay	Absolute	Post-natal	42-110 weeks								http://www.ncbi.nlm.nih.gov/pubmed/2257275	13
Glutathione S-transferase P	GSTP1 FAEES3, GST3	GST class-pi, GSTP1-1	P09211	Human	Lung	Cytosol	0.16		µg/mg cytosol protein	0.09			10	Radioimmunoassay	Absolute	Post-natal	42-110 weeks								http://www.ncbi.nlm.nih.gov/pubmed/2257275	13
Glutathione S-transferase A1	GSTA1	GST HA subunit 1, GST class-alpha member 1, GST-epsilon, GSTA1-1, GTH1	P08263	Human	Kidney	Cytosol	0.042		µg/mg cytosol protein	0.05			8	Radioimmunoassay	Absolute	In utero	10-42 weeks								http://www.ncbi.nlm.nih.gov/pubmed/2257275	13
Glutathione S-transferase A2	GSTA2, GST2	GST HA subunit 2, GST class-alpha member 2, GST-gamma, GSTA2-2, GTH2	P09210	Human	Kidney	Cytosol	0.03		µg/mg cytosol protein	0.045			8	Radioimmunoassay	Absolute	In utero	10-42 weeks								http://www.ncbi.nlm.nih.gov/pubmed/2257275	13
Glutathione S-transferase Mu	GSTM			Human	Kidney	Cytosol	0.32		µg/mg cytosol protein	0.15			4	Radioimmunoassay	Absolute	In utero	10-42 weeks								http://www.ncbi.nlm.nih.gov/pubmed/2257275	13
Glutathione S-transferase P	GSTP1 FAEES3, GST3	GST class-pi, GSTP1-1	P09211	Human	Kidney	Cytosol	0.7		µg/mg cytosol protein	0.3			8	Radioimmunoassay	Absolute	In utero	10-42 weeks								http://www.ncbi.nlm.nih.gov/pubmed/2257275	13
Glutathione S-transferase A1	GSTA1	GST HA subunit 1, GST class-alpha member 1, GST-epsilon, GSTA1-1, GTH1	P08263	Human	Kidney	Cytosol	0.17		µg/mg cytosol protein	0.17			14	Radioimmunoassay	Absolute	Post-natal	42-110 weeks								http://www.ncbi.nlm.nih.gov/pubmed/2257275	13
Glutathione S-transferase A2	GSTA2, GST2	GST HA subunit 2, GST class-alpha member 2, GST-gamma, GSTA2-2, GTH2	P09210	Human	Kidney	Cytosol	0.36		µg/mg cytosol protein	0.59			14	Radioimmunoassay	Absolute	Post-natal	42-110 weeks								http://www.ncbi.nlm.nih.gov/pubmed/2257275	13
Glutathione S-transferase A2	GSTA2, GST2	GST HA subunit 2, GST class-alpha member 2, GST-gamma, GSTA2-2, GTH2	P09210	Human	Kidney	Cytosol	0.22		µg/mg cytosol protein	0.3			13	Radioimmunoassay	Absolute	Post-natal	42-110 weeks								http://www.ncbi.nlm.nih.gov/pubmed/2257275	13
Glutathione S-transferase Mu	GSTM			Human	Kidney	Cytosol	0.13		µg/mg cytosol protein	0.09			10	Radioimmunoassay	Absolute	Post-natal	42-110 weeks								http://www.ncbi.nlm.nih.gov/pubmed/2257275	13
Glutathione S-transferase P	GSTP1 FAEES3, GST3	GST class-pi, GSTP1-1	P09211	Human	Kidney	Cytosol	0.58		µg/mg cytosol protein	0.35			12	Radioimmunoassay	Absolute	Post-natal	42-110 weeks								http://www.ncbi.nlm.nih.gov/pubmed/2257275	13
Glutathione S-transferase A1	GSTA1	GST HA subunit 1, GST class-alpha member 1, GST-epsilon, GSTA1-1, GTH1	P08263	Human	Liver	Cytosol	8.6		µg/mg cytosol protein				20	Radioimmunoassay	Absolute	In utero	10-42 weeks								http://www.ncbi.nlm.nih.gov/pubmed/2257275	13
Glutathione S-transferase A2	GSTA2, GST2	GST HA subunit 2, GST class-alpha member 2, GST-gamma, GSTA2-2, GTH2	P09210	Human	Liver	Cytosol	0.8		µg/mg cytosol protein				20	Radioimmunoassay	Absolute	In utero	10-42 weeks								http://www.ncbi.nlm.nih.gov/pubmed/2257275	13
Glutathione S-transferase Mu	GSTM			Human	Liver	Cytosol	0.11		µg/mg cytosol protein				11	Radioimmunoassay	Absolute	In utero	10-42 weeks								http://www.ncbi.nlm.nih.gov/pubmed/2257275	13
Glutathione S-transferase P	GSTP1 FAEES3, GST3	GST class-pi, GSTP1-1	P09211	Human	Liver	Cytosol	0.53		µg/mg cytosol protein				20	Radioimmunoassay	Absolute	In utero	10-42 weeks								http://www.ncbi.nlm.nih.gov/pubmed/2257275	13
Glutathione S-transferase A1	GSTA1	GST HA subunit 1, GST class-alpha member 1, GST-epsilon, GSTA1-1, GTH1	P08263	Human	Liver	Cytosol	14.4		µg/mg cytosol protein				16	Radioimmunoassay	Absolute	Post-natal	42-110 weeks								http://www.ncbi.nlm.nih.gov/pubmed/2257275	13
Glutathione S-transferase A2	GSTA2, GST2	GST HA subunit 2, GST class-alpha member 2, GST-gamma, GSTA2-2, GTH2	P09210	Human	Liver	Cytosol	2.5		µg/mg cytosol protein				16	Radioimmunoassay	Absolute	Post-natal	42-110 weeks								http://www.ncbi.nlm.nih.gov/pubmed/2257275	13
Glutathione S-transferase Mu	GSTM			Human	Liver	Cytosol	0.25		µg/mg cytosol protein				8	Radioimmunoassay	Absolute	Post-natal	42-110 weeks								http://www.ncbi.nlm.nih.gov/pubmed/2257275	13
Glutathione S-transferase P	GSTP1 FAEES3, GST3	GST class-pi, GSTP1-1	P09211	Human	Liver	Cytosol	0.24		µg/mg cytosol protein				16	Radioimmunoassay	Absolute	Post-natal	42-110 weeks								http://www.ncbi.nlm.nih.gov/pubmed/2257275	13
Cytochrome P450 2D6	CYP2D6	CYPIID6, Cholesterol 25-hydroxylase, Cytochrome P450-DB1, Debrisoquine 4-hydroxylase	P10635	Human	Liver	Microsomes	8.06		pmol/mg protein	6.25			71	Western blotting	Absolute										http://www.ncbi.nlm.nih.gov/pubmed/11668217	14
Cytochrome P450 2D6	CYP2D6	CYPIID6, Cholesterol 25-hydroxylase, Cytochrome P450-DB1, Debrisoquine 4-hydroxylase	P10635	Human	Liver	Microsomes	7.6		pmol/mg protein	4.7			60	Western blotting	Absolute										http://www.ncbi.nlm.nih.gov/pubmed/11668217	14
Cytochrome P450 2D6	CYP2D6	CYPIID6, Cholesterol 25-hydroxylase, Cytochrome P450-DB1, Debrisoquine 4-hydroxylase	P10635	Human	Liver	Microsomes	24.4		pmol/mg protein				1	Western blotting	Absolute									*1/*2x2	http://www.ncbi.nlm.nih.gov/pubmed/11668217	14
Cytochrome P450 2D6	CYP2D6	CYPIID6, Cholesterol 25-hydroxylase, Cytochrome P450-DB1, Debrisoquine 4-hydroxylase	P10635	Human	Liver	Microsomes	17.9		pmol/mg protein				1	Western blotting	Absolute									*2/*2	http://www.ncbi.nlm.nih.gov/pubmed/11668217	14
Cytochrome P450 2D6	CYP2D6	CYPIID6, Cholesterol 25-hydroxylase, Cytochrome P450-DB1, Debrisoquine 4-hydroxylase	P10635	Human	Liver	Microsomes	34.4		pmol/mg protein				1	Western blotting	Absolute									*1/*2	http://www.ncbi.nlm.nih.gov/pubmed/11668217	14
Cytochrome P450 2D6	CYP2D6	CYPIID6, Cholesterol 25-hydroxylase, Cytochrome P450-DB1, Debrisoquine 4-hydroxylase	P10635	Human	Liver	Microsomes	18.3		pmol/mg protein				1	Western blotting	Absolute									*1/*2	http://www.ncbi.nlm.nih.gov/pubmed/11668217	14
Cytochrome P450 2D6	CYP2D6	CYPIID6, Cholesterol 25-hydroxylase, Cytochrome P450-DB1, Debrisoquine 4-hydroxylase	P10635	Human	Liver	Microsomes	23.8		pmol/mg protein	7.7		17.9-34.4	4	Western blotting	Absolute										http://www.ncbi.nlm.nih.gov/pubmed/11668217	14
Cytochrome P450 2D6	CYP2D6	CYPIID6, Cholesterol 25-hydroxylase, Cytochrome P450-DB1, Debrisoquine 4-hydroxylase	P10635	Human	Liver	Microsomes	7.94		pmol/mg protein				1	Western blotting	Absolute									*1/*4	http://www.ncbi.nlm.nih.gov/pubmed/11668217	14
Cytochrome P450 2D6	CYP2D6	CYPIID6, Cholesterol 25-hydroxylase, Cytochrome P450-DB1, Debrisoquine 4-hydroxylase	P10635	Human	Liver	Microsomes	0.81		pmol/mg protein				1	Western blotting	Absolute									*6/*10	http://www.ncbi.nlm.nih.gov/pubmed/11668217	14
Cytochrome P450 2D6	CYP2D6	CYPIID6, Cholesterol 25-hydroxylase, Cytochrome P450-DB1, Debrisoquine 4-hydroxylase	P10635	Human	Liver	Microsomes	2.48		pmol/mg protein				1	Western blotting	Absolute									*2/*4	http://www.ncbi.nlm.nih.gov/pubmed/11668217	14
Cytochrome P450 2D6	CYP2D6	CYPIID6, Cholesterol 25-hydroxylase, Cytochrome P450-DB1, Debrisoquine 4-hydroxylase	P10635	Human	Liver	Microsomes	2.87		pmol/mg protein				1	Western blotting	Absolute									*2/*4	http://www.ncbi.nlm.nih.gov/pubmed/11668217	14
Cytochrome P450 2D6	CYP2D6	CYPIID6, Cholesterol 25-hydroxylase, Cytochrome P450-DB1, Debrisoquine 4-hydroxylase	P10635	Human	Liver	Microsomes	0.25		pmol/mg protein				1	Western blotting	Absolute									*2/*4	http://www.ncbi.nlm.nih.gov/pubmed/11668217	14
Cytochrome P450 2D6	CYP2D6	CYPIID6, Cholesterol 25-hydroxylase, Cytochrome P450-DB1, Debrisoquine 4-hydroxylase	P10635	Human	Liver	Microsomes	3.6		pmol/mg protein				1	Western blotting	Absolute									*2/*4	http://www.ncbi.nlm.nih.gov/pubmed/11668217	14
Cytochrome P450 2D6	CYP2D6	CYPIID6, Cholesterol 25-hydroxylase, Cytochrome P450-DB1, Debrisoquine 4-hydroxylase	P10635	Human	Liver	Microsomes	0		pmol/mg protein				1	Western blotting	Absolute									*1/*1	http://www.ncbi.nlm.nih.gov/pubmed/11668217	14
Cytochrome P450 2D6	CYP2D6	CYPIID6, Cholesterol 25-hydroxylase, Cytochrome P450-DB1, Debrisoquine 4-hydroxylase	P10635	Human	Liver	Microsomes	2.64		pmol/mg protein	2.67		0-7.94	7	Western blotting	Absolute										http://www.ncbi.nlm.nih.gov/pubmed/11668217	14
Cytochrome P450 2D6	CYP2D6	CYPIID6, Cholesterol 25-hydroxylase, Cytochrome P450-DB1, Debrisoquine 4-hydroxylase	P10635	Human	Liver	Microsomes	24.4		pmol/mg protein	not applicable			1	Western blotting	Absolute									*1/*2x2[G]	http://www.ncbi.nlm.nih.gov/pubmed/11668217	14
Cytochrome P450 2D6	CYP2D6	CYPIID6, Cholesterol 25-hydroxylase, Cytochrome P450-DB1, Debrisoquine 4-hydroxylase	P10635	Human	Liver	Microsomes	7.1		pmol/mg protein	4.4			13	Western blotting	Absolute									*1/*1	http://www.ncbi.nlm.nih.gov/pubmed/11668217	14
Cytochrome P450 2D6	CYP2D6	CYPIID6, Cholesterol 25-hydroxylase, Cytochrome P450-DB1, Debrisoquine 4-hydroxylase	P10635	Human	Liver	Microsomes	16		pmol/mg protein	8.5			8	Western blotting	Absolute									*1/*2[G]	http://www.ncbi.nlm.nih.gov/pubmed/11668217	14
Cytochrome P450 2D6	CYP2D6	CYPIID6, Cholesterol 25-hydroxylase, Cytochrome P450-DB1, Debrisoquine 4-hydroxylase	P10635	Human	Liver	Microsomes	12.3		pmol/mg protein	5.2			3	Western blotting	Absolute									*2[G]/*2[G]	http://www.ncbi.nlm.nih.gov/pubmed/11668217	14
Cytochrome P450 2D6	CYP2D6	CYPIID6, Cholesterol 25-hydroxylase, Cytochrome P450-DB1, Debrisoquine 4-hydroxylase	P10635	Human	Liver	Microsomes	7.1		pmol/mg protein	4			7	Western blotting	Absolute									*1/*2[C]	http://www.ncbi.nlm.nih.gov/pubmed/11668217	14
Cytochrome P450 2D6	CYP2D6	CYPIID6, Cholesterol 25-hydroxylase, Cytochrome P450-DB1, Debrisoquine 4-hydroxylase	P10635	Human	Liver	Microsomes	12.7		pmol/mg protein	6.5			4	Western blotting	Absolute									*2[C]/*2[G]	http://www.ncbi.nlm.nih.gov/pubmed/11668217	14
Cytochrome P450 2D6	CYP2D6	CYPIID6, Cholesterol 25-hydroxylase, Cytochrome P450-DB1, Debrisoquine 4-hydroxylase	P10635	Human	Liver	Microsomes	7.1		pmol/mg protein	4.4			17	Western blotting	Absolute									*2[G]/*0	http://www.ncbi.nlm.nih.gov/pubmed/11668217	14
Cytochrome P450 2D6	CYP2D6	CYPIID6, Cholesterol 25-hydroxylase, Cytochrome P450-DB1, Debrisoquine 4-hydroxylase	P10635	Human	Liver	Microsomes	4.9		pmol/mg protein	3.3			10	Western blotting	Absolute									*1/*0	http://www.ncbi.nlm.nih.gov/pubmed/11668217	14
Cytochrome P450 2D6	CYP2D6	CYPIID6, Cholesterol 25-hydroxylase, Cytochrome P450-DB1, Debrisoquine 4-hydroxylase	P10635	Human	Liver	Microsomes	3.8		pmol/mg protein	3.5			3	Western blotting	Absolute									*1/*2/*9/*10	http://www.ncbi.nlm.nih.gov/pubmed/11668217	14
Cytochrome P450 2D6	CYP2D6	CYPIID6, Cholesterol 25-hydroxylase, Cytochrome P450-DB1, Debrisoquine 4-hydroxylase	P10635	Human	Liver	Microsomes	0.81		pmol/mg protein	Not applicable			1	Western blotting	Absolute									*10/*0	http://www.ncbi.nlm.nih.gov/pubmed/11668217	14
Cytochrome P450 2D6	CYP2D6	CYPIID6, Cholesterol 25-hydroxylase, Cytochrome P450-DB1, Debrisoquine 4-hydroxylase	P10635	Human	Liver	Microsomes	2.3		pmol/mg protein	1.4			4	Western blotting	Absolute									*2[C]/*0	http://www.ncbi.nlm.nih.gov/pubmed/11668217	14
Cytochrome P450 2D6	CYP2D6	CYPIID6, Cholesterol 25-hydroxylase, Cytochrome P450-DB1, Debrisoquine 4-hydroxylase	P10635	Human	Liver	Microsomes	not detectable		pmol/mg protein	Not applicable			5	Western blotting	Absolute									*0/*0	http://www.ncbi.nlm.nih.gov/pubmed/11668217	14
Cytochrome P450 2E1	CYP2E1, CYP2E	4-nitrophenol 2-hydroxylase, CYPIIE1 and Cytochrome P450-J	P05181	Human	Liver	Microsomes	129.76		pmol/mg protein	2.81	2	88-200		LC-MS/MS	Absolute		41	Male							http://www.ncbi.nlm.nih.gov/pubmed/19714871	15
Cytochrome P450 2E1	CYP2E1, CYP2E	4-nitrophenol 2-hydroxylase, CYPIIE1 and Cytochrome P450-J	P05181	Human	Liver	Microsomes	144.85		pmol/mg protein	41.63	29	88-200		LC-MS/MS	Absolute		73	Female							http://www.ncbi.nlm.nih.gov/pubmed/19714871	15
Cytochrome P450 2E1	CYP2E1, CYP2E	4-nitrophenol 2-hydroxylase, CYPIIE1 and Cytochrome P450-J	P05181	Human	Liver	Microsomes	200.51		pmol/mg protein	51.99	26	88-200		LC-MS/MS	Absolute		60	Female							http://www.ncbi.nlm.nih.gov/pubmed/19714871	15
Cytochrome P450 2E1	CYP2E1, CYP2E	4-nitrophenol 2-hydroxylase, CYPIIE1 and Cytochrome P450-J	P05181	Human	Liver	Microsomes	88.12		pmol/mg protein	22.65	26	88-200		LC-MS/MS	Absolute		79	Female							http://www.ncbi.nlm.nih.gov/pubmed/19714871	15
Cytochrome P450 2E1	CYP2E1, CYP2E	4-nitrophenol 2-hydroxylase, CYPIIE1 and Cytochrome P450-J	P05181	Human	Liver	Microsomes	not detected		pmol/mg protein	not detected	40	88-200		LC-MS/MS	Absolute		64	Female							http://www.ncbi.nlm.nih.gov/pubmed/19714871	15
Cytochrome P450 2E1	CYP2E1, CYP2E	4-nitrophenol 2-hydroxylase, CYPIIE1 and Cytochrome P450-J	P05181	Human	Liver	Microsomes	not detected		pmol/mg protein	not detected	11	88-200		LC-MS/MS	Absolute		78	Male							http://www.ncbi.nlm.nih.gov/pubmed/19714871	15
Cytochrome P450 2E1	CYP2E1, CYP2E	4-nitrophenol 2-hydroxylase, CYPIIE1 and Cytochrome P450-J	P05181	Human	Liver	Microsomes	not detected		pmol/mg protein	not detected	29	88-200		LC-MS/MS	Absolute		45	Male							http://www.ncbi.nlm.nih.gov/pubmed/19714871	15
Cytochrome P450 1A2	CYP1A2	CYPIA2, Cholesterol 25-hydroxylase, Cytochrome P(3)450, Cytochrome P450 4 and Cytochrome P450-P3	P05177	Human	Liver	Microsomes	not detected		pmol/mg protein	not detected		165-263		LC-MS/MS	Absolute		41	Male							http://www.ncbi.nlm.nih.gov/pubmed/19714871	15
Cytochrome P450 1A2	CYP1A2	CYPIA2, Cholesterol 25-hydroxylase, Cytochrome P(3)450, Cytochrome P450 4 and Cytochrome P450-P3	P05177	Human	Liver	Microsomes	not detected		pmol/mg protein	not detected	2	165-263		LC-MS/MS	Absolute		73	Female							http://www.ncbi.nlm.nih.gov/pubmed/19714871	15
Cytochrome P450 1A2	CYP1A2	CYPIA2, Cholesterol 25-hydroxylase, Cytochrome P(3)450, Cytochrome P450 4 and Cytochrome P450-P3	P05177	Human	Liver	Microsomes	not detected		pmol/mg protein	not detected	29	165-263		LC-MS/MS	Absolute		60	Female							http://www.ncbi.nlm.nih.gov/pubmed/19714871	15
Cytochrome P450 1A2	CYP1A2	CYPIA2, Cholesterol 25-hydroxylase, Cytochrome P(3)450, Cytochrome P450 4 and Cytochrome P450-P3	P05177	Human	Liver	Microsomes	not detected		pmol/mg protein	not detected	26	165-263		LC-MS/MS	Absolute		79	Female							http://www.ncbi.nlm.nih.gov/pubmed/19714871	15
Cytochrome P450 1A2	CYP1A2	CYPIA2, Cholesterol 25-hydroxylase, Cytochrome P(3)450, Cytochrome P450 4 and Cytochrome P450-P3	P05177	Human	Liver	Microsomes	165.43		pmol/mg protein	66.75	26	165-263		LC-MS/MS	Absolute		64	Female							http://www.ncbi.nlm.nih.gov/pubmed/19714871	15
Cytochrome P450 1A2	CYP1A2	CYPIA2, Cholesterol 25-hydroxylase, Cytochrome P(3)450, Cytochrome P450 4 and Cytochrome P450-P3	P05177	Human	Liver	Microsomes	240.76		pmol/mg protein	25.53	40	165-263		LC-MS/MS	Absolute		78	Male							http://www.ncbi.nlm.nih.gov/pubmed/19714871	15
Cytochrome P450 1A2	CYP1A2	CYPIA2, Cholesterol 25-hydroxylase, Cytochrome P(3)450, Cytochrome P450 4 and Cytochrome P450-P3	P05177	Human	Liver	Microsomes	262.6		pmol/mg protein	76.18	11	165-263		LC-MS/MS	Absolute		45	Male							http://www.ncbi.nlm.nih.gov/pubmed/19714871	15
Cytochrome P450 1A2	CYP1A2	CYPIA2, Cytochrome P(3)450, Cytochrome P450 4, Cytochrome P450-P3, Cholesterol 25-hydroxylase	P05177	Human	Liver	Microsomes	0.0265		nmol/mg microsomal protein	0.0247			36	Gel electrophoresis and immunochemical staining	Absolute					Normal					http://www.ncbi.nlm.nih.gov/pubmed/2005581	16
Cytochrome P450 2C	CYP 2C			Human	Liver	Microsomes	0.127		nmol/mg microsomal protein	0.143			36	Gel electrophoresis and immunochemical staining	Absolute					Normal					http://www.ncbi.nlm.nih.gov/pubmed/2005581	16
Cytochrome P450 2E1	CYP2E1	4-nitrophenol 2-hydroxylase, CYPIIE1, Cytochrome P450-J	P05181	Human	Liver	Microsomes	0.119		nmol/mg microsomal protein	0.081			36	Gel electrophoresis and immunochemical staining	Absolute					Normal					http://www.ncbi.nlm.nih.gov/pubmed/2005581	16
Cytochrome P450 3A	CYP 3A			Human	Liver	Microsomes	0.248		nmol/mg microsomal protein	0.037			36	Gel electrophoresis and immunochemical staining	Absolute					Normal					http://www.ncbi.nlm.nih.gov/pubmed/2005581	16
Epoxide hydrolase	EPHX1, EPHX, EPOX	Epoxide hydratase, Microsomal epoxide hydrolase	P07099	Human	Liver	Microsomes	0.036		nmol/mg microsomal protein	0.021			36	Gel electrophoresis and immunochemical staining	Absolute					Normal					http://www.ncbi.nlm.nih.gov/pubmed/2005581	16
Cytochrome P450 1A2	CYP1A2	CYPIA2, Cytochrome P(3)450, Cytochrome P450 4, Cytochrome P450-P3, Cholesterol 25-hydroxylase	P05177	Human	Liver	Microsomes	0.0125		nmol/mg microsomal protein	0.0165			42	Gel electrophoresis and immunochemical staining	Absolute					Cirrhosis					http://www.ncbi.nlm.nih.gov/pubmed/2005581	16
Cytochrome P450 2C	CYP 2C			Human	Liver	Microsomes	0.248		nmol/mg microsomal protein	0.254			42	Gel electrophoresis and immunochemical staining	Absolute					Cirrhosis					http://www.ncbi.nlm.nih.gov/pubmed/2005581	16
Cytochrome P450 2E1	CYP2E1	4-nitrophenol 2-hydroxylase, CYPIIE1, Cytochrome P450-J	P05181	Human	Liver	Microsomes	0.049		nmol/mg microsomal protein	0.059			42	Gel electrophoresis and immunochemical staining	Absolute					Cirrhosis					http://www.ncbi.nlm.nih.gov/pubmed/2005581	16
Cytochrome P450 3A	CYP 3A			Human	Liver	Microsomes	0.132		nmol/mg microsomal protein	0.175			42	Gel electrophoresis and immunochemical staining	Absolute					Cirrhosis					http://www.ncbi.nlm.nih.gov/pubmed/2005581	16
Epoxide hydrolase	EPHX1, EPHX, EPOX	Epoxide hydratase, Microsomal epoxide hydrolase	P07099	Human	Liver	Microsomes	0.018		nmol/mg microsomal protein	0.018			42	Gel electrophoresis and immunochemical staining	Absolute					Cirrhosis					http://www.ncbi.nlm.nih.gov/pubmed/2005581	16
Cytochrome P450 1A2	CYP1A2	CYPIA2, Cytochrome P(3)450, Cytochrome P450 4, Cytochrome P450-P3, Cholesterol 25-hydroxylase	P05177	Human	Liver	Microsomes	0.0215		nmol/mg microsomal protein	0.0223			10	Gel electrophoresis and immunochemical staining	Absolute					Metastatic cancer					http://www.ncbi.nlm.nih.gov/pubmed/2005581	16
Cytochrome P450 2C	CYP 2C			Human	Liver	Microsomes	0.45		nmol/mg microsomal protein	0.295			10	Gel electrophoresis and immunochemical staining	Absolute					Metastatic cancer					http://www.ncbi.nlm.nih.gov/pubmed/2005581	16
Cytochrome P450 2E1	CYP2E1	4-nitrophenol 2-hydroxylase, CYPIIE1, Cytochrome P450-J	P05181	Human	Liver	Microsomes	0.147		nmol/mg microsomal protein	0.106			10	Gel electrophoresis and immunochemical staining	Absolute					Metastatic cancer					http://www.ncbi.nlm.nih.gov/pubmed/2005581	16
Cytochrome P450 3A	CYP 3A			Human	Liver	Microsomes	0.165		nmol/mg microsomal protein	0.084			10	Gel electrophoresis and immunochemical staining	Absolute					Metastatic cancer					http://www.ncbi.nlm.nih.gov/pubmed/2005581	16
Epoxide hydrolase	EPHX1, EPHX, EPOX	Epoxide hydratase, Microsomal epoxide hydrolase	P07099	Human	Liver	Microsomes	0.031		nmol/mg microsomal protein	0.019			10	Gel electrophoresis and immunochemical staining	Absolute					Metastatic cancer					http://www.ncbi.nlm.nih.gov/pubmed/2005581	16
Cytochrome P450 1A2	CYP1A2	CYPIA2, Cytochrome P(3)450, Cytochrome P450 4, Cytochrome P450-P3, Cholesterol 25-hydroxylase	P05177	Human	Liver	Microsomes	0.0088		nmol/mg microsomal protein	0.0136			12	Gel electrophoresis and immunochemical staining	Absolute					Other diseases (sclerosing cholangitis, fibrosis, Wilson’s disease, diffuse hepatic necrosis, paucity of hepatic ducts, necrosis and thrombitis, neonatal giant cell hepatitis, primary graft failure, adult polycystic liver and chronic and acute liver failure)					http://www.ncbi.nlm.nih.gov/pubmed/2005581	16
Cytochrome P450 2C	CYP 2C			Human	Liver	Microsomes	0.237		nmol/mg microsomal protein	0.242			12	Gel electrophoresis and immunochemical staining	Absolute					Other diseases (sclerosing cholangitis, fibrosis, Wilson’s disease, diffuse hepatic necrosis, paucity of hepatic ducts, necrosis and thrombitis, neonatal giant cell hepatitis, primary graft failure, adult polycystic liver and chronic and acute liver failure)					http://www.ncbi.nlm.nih.gov/pubmed/2005581	16
Cytochrome P450 2E1	CYP2E1	4-nitrophenol 2-hydroxylase, CYPIIE1, Cytochrome P450-J	P05181	Human	Liver	Microsomes	0.071		nmol/mg microsomal protein	0.103			12	Gel electrophoresis and immunochemical staining	Absolute					Other diseases (sclerosing cholangitis, fibrosis, Wilson’s disease, diffuse hepatic necrosis, paucity of hepatic ducts, necrosis and thrombitis, neonatal giant cell hepatitis, primary graft failure, adult polycystic liver and chronic and acute liver failure)					http://www.ncbi.nlm.nih.gov/pubmed/2005581	16
Cytochrome P450 3A	CYP 3A			Human	Liver	Microsomes	0.278		nmol/mg microsomal protein	0.454			12	Gel electrophoresis and immunochemical staining	Absolute					Other diseases (sclerosing cholangitis, fibrosis, Wilson’s disease, diffuse hepatic necrosis, paucity of hepatic ducts, necrosis and thrombitis, neonatal giant cell hepatitis, primary graft failure, adult polycystic liver and chronic and acute liver failure)					http://www.ncbi.nlm.nih.gov/pubmed/2005581	16
Epoxide hydrolase	EPHX1, EPHX, EPOX	Epoxide hydratase, Microsomal epoxide hydrolase	P07099	Human	Liver	Microsomes	0.033		nmol/mg microsomal protein	0.04			12	Gel electrophoresis and immunochemical staining	Absolute					Other diseases (sclerosing cholangitis, fibrosis, Wilson’s disease, diffuse hepatic necrosis, paucity of hepatic ducts, necrosis and thrombitis, neonatal giant cell hepatitis, primary graft failure, adult polycystic liver and chronic and acute liver failure)					http://www.ncbi.nlm.nih.gov/pubmed/2005581	16
Maleylacetoacetate isomerase (MAAI)	GSTZ1	GSTZ1-1, Glutathione S-transferase zeta 1	O43708	Human	Liver	Cytosol	18.18		pmol/mg cytosolic protein				1	Western Blotting	Absolute		74							1C/1C	http://www.ncbi.nlm.nih.gov/pmc/articles/PMC3263939/	17
Maleylacetoacetate isomerase (MAAI)	GSTZ1	GSTZ1-1, Glutathione S-transferase zeta 1	O43708	Human	Liver	Cytosol	20.47		pmol/mg cytosolic protein				1	Western Blotting	Absolute		70							1C/1B	http://www.ncbi.nlm.nih.gov/pmc/articles/PMC3263939/	17
Maleylacetoacetate isomerase (MAAI)	GSTZ1	GSTZ1-1, Glutathione S-transferase zeta 1	O43708	Human	Liver	Cytosol	28.39		pmol/mg cytosolic protein				1	Western Blotting	Absolute		10							1C/1B	http://www.ncbi.nlm.nih.gov/pmc/articles/PMC3263939/	17
Maleylacetoacetate isomerase (MAAI)	GSTZ1	GSTZ1-1, Glutathione S-transferase zeta 1	O43708	Human	Liver	Cytosol	22.66		pmol/mg cytosolic protein				1	Western Blotting	Absolute		67							1D/1D	http://www.ncbi.nlm.nih.gov/pmc/articles/PMC3263939/	17
Maleylacetoacetate isomerase (MAAI)	GSTZ1	GSTZ1-1, Glutathione S-transferase zeta 1	O43708	Human	Liver	Cytosol	18.67		pmol/mg cytosolic protein				1	Western Blotting	Absolute		23							1A/1C	http://www.ncbi.nlm.nih.gov/pmc/articles/PMC3263939/	17
Maleylacetoacetate isomerase (MAAI)	GSTZ1	GSTZ1-1, Glutathione S-transferase zeta 1	O43708	Human	Liver	Cytosol	22.92		pmol/mg cytosolic protein				1	Western Blotting	Absolute		21							1A/1C	http://www.ncbi.nlm.nih.gov/pmc/articles/PMC3263939/	17
Maleylacetoacetate isomerase (MAAI)	GSTZ1	GSTZ1-1, Glutathione S-transferase zeta 1	O43708	Human	Liver	Cytosol	25.18		pmol/mg cytosolic protein				1	Western Blotting	Absolute		48							1A/1C	http://www.ncbi.nlm.nih.gov/pmc/articles/PMC3263939/	17
Maleylacetoacetate isomerase (MAAI)	GSTZ1	GSTZ1-1, Glutathione S-transferase zeta 1	O43708	Human	Liver	Mitochondria	8.53		pmol/mg cytosolic protein				1	Western Blotting	Absolute		74							1C/1C	http://www.ncbi.nlm.nih.gov/pmc/articles/PMC3263939/	17
Maleylacetoacetate isomerase (MAAI)	GSTZ1	GSTZ1-1, Glutathione S-transferase zeta 1	O43708	Human	Liver	Mitochondria	7.94		pmol/mg cytosolic protein				1	Western Blotting	Absolute		70							1C/1B	http://www.ncbi.nlm.nih.gov/pmc/articles/PMC3263939/	17
Maleylacetoacetate isomerase (MAAI)	GSTZ1	GSTZ1-1, Glutathione S-transferase zeta 1	O43708	Human	Liver	Mitochondria	11.42		pmol/mg cytosolic protein				1	Western Blotting	Absolute		10							1C/1B	http://www.ncbi.nlm.nih.gov/pmc/articles/PMC3263939/	17
Maleylacetoacetate isomerase (MAAI)	GSTZ1	GSTZ1-1, Glutathione S-transferase zeta 1	O43708	Human	Liver	Mitochondria	9.83		pmol/mg cytosolic protein				1	Western Blotting	Absolute		67							1D/1D	http://www.ncbi.nlm.nih.gov/pmc/articles/PMC3263939/	17
Maleylacetoacetate isomerase (MAAI)	GSTZ1	GSTZ1-1, Glutathione S-transferase zeta 1	O43708	Human	Liver	Mitochondria	12.63		pmol/mg cytosolic protein				1	Western Blotting	Absolute		23							1A/1C	http://www.ncbi.nlm.nih.gov/pmc/articles/PMC3263939/	17
Maleylacetoacetate isomerase (MAAI)	GSTZ1	GSTZ1-1, Glutathione S-transferase zeta 1	O43708	Human	Liver	Mitochondria	9.19		pmol/mg cytosolic protein				1	Western Blotting	Absolute		21							1A/1C	http://www.ncbi.nlm.nih.gov/pmc/articles/PMC3263939/	17
Maleylacetoacetate isomerase (MAAI)	GSTZ1	GSTZ1-1, Glutathione S-transferase zeta 1	O43708	Human	Liver	Mitochondria	9.87		pmol/mg cytosolic protein				1	Western Blotting	Absolute		48							1A/1C	http://www.ncbi.nlm.nih.gov/pmc/articles/PMC3263939/	17
Cytochrome P450 1A2	CYP1A2	CYPIA2, Cholesterol 25-hydroxylase, Cytochrome P(3)450, Cytochrome P450 4, Cytochrome P450-P3	P05177	Human	Liver	Microsomes	5.6		pmol/mg microsomal protein				15	Immunoblotting	Absolute		(2-68)	5 males, 9 females, 1 unknown			Non- smokers				http://www.ncbi.nlm.nih.gov/pubmed/12520071	18
Cytochrome P450 1A2	CYP1A2	CYPIA2, Cholesterol 25-hydroxylase, Cytochrome P(3)450, Cytochrome P450 4, Cytochrome P450-P3	P05177	Human	Liver	Microsomes	3.3		pmol/mg microsomal protein				11	Immunoblotting	Absolute		23 - 68	8 males, 3 females			Smokers				http://www.ncbi.nlm.nih.gov/pubmed/12520071	18
Cytochrome P450 1A2	CYP1A2	CYPIA2, Cholesterol 25-hydroxylase, Cytochrome P(3)450, Cytochrome P450 4, Cytochrome P450-P3	P05177	Human	Liver	Microsomes	1.1		pmol/mg microsomal protein				1	Immunoblotting	Absolute		56	female			Ex- smoker				http://www.ncbi.nlm.nih.gov/pubmed/12520071	18
Cytochrome P450 1A2	CYP1A2	CYPIA2, Cholesterol 25-hydroxylase, Cytochrome P(3)450, Cytochrome P450 4, Cytochrome P450-P3	P05177	Human	Liver	Microsomes	4.3		pmol/mg microsomal protein			<0.2-20.3	27	Immunoblotting	Absolute		( 2-68)	13 males, 13 females, 1 unknown							http://www.ncbi.nlm.nih.gov/pubmed/12520071	18
Cytochrome P450 2B6	CYP2B6	1,4-cineole 2-exo-monooxygenase, CYPIIB6, Cytochrome P450 IIB1	P20813	Human	Liver	Microsomes	35	28.66	pmol/mg microsomal protein	5.9		0-129.67	22	Western blotting	absolute			Male							http://www.ncbi.nlm.nih.gov/pubmed/14551287	19
Cytochrome P450 2B6	CYP2B6	1,4-cineole 2-exo-monooxygenase, CYPIIB6, Cytochrome P450 IIB1	P20813	Human	Liver	Microsomes	21.25	14.69	pmol/mg microsomal protein	2.52		5.43-58.11	38	Western blotting	absolute										http://www.ncbi.nlm.nih.gov/pubmed/14551287	19
Cytochrome P450 2B6	CYP2B6	1,4-cineole 2-exo-monooxygenase, CYPIIB6, Cytochrome P450 IIB1	P20813	Human	Liver	Microsomes	10.71	12.24	pmol/mg microsomal protein	2.78		0-19.13	6	Western blotting	absolute				African-american						http://www.ncbi.nlm.nih.gov/pubmed/14551287	19
Cytochrome P450 2B6	CYP2B6	1,4-cineole 2-exo-monooxygenase, CYPIIB6, Cytochrome P450 IIB1	P20813	Human	Liver	Microsomes	43.91	27.81	pmol/mg microsomal protein	16.38		7.54-129.67	7	Western blotting	absolute				Hispanic						http://www.ncbi.nlm.nih.gov/pubmed/14551287	19
Cytochrome P450 2B6	CYP2B6	1,4-cineole 2-exo-monooxygenase, CYPIIB6, Cytochrome P450 IIB1	P20813	Human	Liver	Microsomes	26.33	20.47	pmol/mg microsomal protein	2.6		5.43-66.16	43	Western blotting	absolute			Male	Caucasian						http://www.ncbi.nlm.nih.gov/pubmed/14551287	19
Cytochrome P450 2B6	CYP2B6	1,4-cineole 2-exo-monooxygenase, CYPIIB6, Cytochrome P450 IIB1	P20813	Human	Liver	Microsomes	12.85	12.3	pmol/mg microsomal protein	2.18		5.74-19.13	5	Western blotting	absolute			male	African-American						http://www.ncbi.nlm.nih.gov/pubmed/14551287	19
Cytochrome P450 2B6	CYP2B6	1,4-cineole 2-exo-monooxygenase, CYPIIB6, Cytochrome P450 IIB1	P20813	Human	Liver	Microsomes	21.41	18.71	pmol/mg microsomal protein	7.88		7.54-40.69	4	Western blotting	absolute			Male	Hispanic						http://www.ncbi.nlm.nih.gov/pubmed/14551287	19
Cytochrome P450 2B6	CYP2B6	1,4-cineole 2-exo-monooxygenase, CYPIIB6, Cytochrome P450 IIB1	P20813	Human	Liver	Microsomes	22.85	14.98	pmol/mg microsomal protein	3.18		5.43-58.11	28	Western blotting	absolute			Female	Caucasian						http://www.ncbi.nlm.nih.gov/pubmed/14551287	19
Cytochrome P450 2B6	CYP2B6	1,4-cineole 2-exo-monooxygenase, CYPIIB6, Cytochrome P450 IIB1	P20813	Human	Liver	Microsomes	73.9	69.86	pmol/mg microsomal protein	31.1		22.18-129.67	3	Western blotting	absolute			Female	Hispanic						http://www.ncbi.nlm.nih.gov/pubmed/14551287	19
Cytochrome P450 2B6	CYP2B6	1,4-cineole 2-exo-monooxygenase, CYPIIB6, Cytochrome P450 IIB1	P20813	Human	Liver	Microsomes	32.84	28.86	pmol/mg microsomal protein	4.13		8.13-66.16	15	Western blotting	absolute				Caucasian						http://www.ncbi.nlm.nih.gov/pubmed/14551287	19
Cytochrome P450 2B6	CYP2B6	1,4-cineole 2-exo-monooxygenase, CYPIIB6, Cytochrome P450 IIB1	P20813	Human	Liver	Microsomes	26.33	20.47	pmol/mg microsomal protein	2.6		5.43-66.16	43	Western blotting	absolute				Caucasian						http://www.ncbi.nlm.nih.gov/pubmed/14551287	19
Solute carrier family 22 member 3	SLC22A3, EMTH,OCT3	Extraneuronal monoamine transporter (EMT), Organic cation transporter 3	O75751	Human	Placentas		0.23		fmol/mg membrane Protein	0.033		0.18–0.26	6	LC-MRM QQQ MS	Absolute	First trimesters (weeks 6-12)	16-38 years	Female	70% Caucasians and 30% other						http://www.ncbi.nlm.nih.gov/pubmed/24101703	20
Solute carrier family 22 member 3	SLC22A3, EMTH,OCT3	Extraneuronal monoamine transporter (EMT), Organic cation transporter 3	O75751	Human	Placentas		0.38		fmol/mg membrane Protein	0.072		0.25–0.48	6	LC-MRM QQQ MS	Absolute	Second trimesters (weeks 13-25)	16-38 years	Female	70% Caucasians and 30% other						http://www.ncbi.nlm.nih.gov/pubmed/24101703	20
Solute carrier family 22 member 3	SLC22A3, EMTH,OCT3	Extraneuronal monoamine transporter (EMT), Organic cation transporter 3	O75751	Human	Placentas		0.36		fmol/mg membrane Protein	0.099		0.18–0.47	6	LC-MRM QQQ MS	Absolute	Term	16-38 years	Female	70% Caucasians and 30% other						http://www.ncbi.nlm.nih.gov/pubmed/24101703	20
Cytochrome P450 1A2	CYP1A2	CYPIA2, Cholesterol 25-hydroxylase, Cytochrome P(3)450, Cytochrome P450 4 and Cytochrome P450-P3	P05177	Human	Liver	Microsomes	12.8		pmol/mg protein	0.17			25	LC-MRM QTRAP MS	Absolute		21-64	18M, 7F							http://www.ncbi.nlm.nih.gov/pubmed/25218440	21
Cytochrome P450 3A4	CYP3A4, CYP3A3	1,8-cineole 2-exo-monooxygenase, Albendazole monooxygenase, Albendazole sulfoxidase, CYPIIIA3, CYPIIIA4, Cholesterol 25-hydroxylase, Cytochrome P450 3A3, Cytochrome P450 HLp, Cytochrome P450 NF-25, Cytochrome P450-PCN1, Nifedipine oxidase, Quinine 3-monooxygenase and Taurochenodeoxycholate 6-alpha-hydroxylase	P08684	Human	Liver	Microsomes	32.6		pmol/mg protein	0.38			25	LC-MRM QTRAP MS	Absolute		21-64	18M, 7F							http://www.ncbi.nlm.nih.gov/pubmed/25218440	21
Cytochrome P450 3A5	CYP3A5	CYPIIIA5, Cytochrome P450 HLp2 and Cytochrome P450-PCN3	P20815	Human	Liver	Microsomes	1.96		pmol/mg protein	0.05			25	LC-MRM QTRAP MS	Absolute		21-64	18M, 7F							http://www.ncbi.nlm.nih.gov/pubmed/25218440	21
Cytochrome P450 2B6	CYP2B6	1,4-cineole 2-exo-monooxygenase, CYPIIB6 and Cytochrome P450 IIB1	P20813	Human	Liver	Microsomes	9.59		pmol/mg protein	0.38			25	LC-MRM QTRAP MS	Absolute		21-64	18M, 7F							http://www.ncbi.nlm.nih.gov/pubmed/25218440	21
Cytochrome P450 2C8	CYP2C8	CYPIIC8, Cytochrome P450 IIC2, Cytochrome P450 MP-12, Cytochrome P450 MP-20, Cytochrome P450 form 1 and S-mephenytoin 4-hydroxylase	P10632	Human	Liver	Microsomes	26.9		pmol/mg protein	0.54			25	LC-MRM QTRAP MS	Absolute		21-64	18M, 7F							http://www.ncbi.nlm.nih.gov/pubmed/25218440	21
Cytochrome P450 2C9	CYP2C9, CYP2C10	(R)-limonene 6-monooxygenase, (S)-limonene 6-monooxygenase, (S)-limonene 7-monooxygenase, CYPIIC9, Cholesterol 25-hydroxylase, Cytochrome P-450MP, Cytochrome P450 MP-4, Cytochrome P450 MP-8, Cytochrome P450 PB-1 and S-mephenytoin 4-hydroxylase	P11712	Human	Liver	Microsomes	37.3		pmol/mg protein	2.5			25	LC-MRM QTRAP MS	Absolute		21-64	18M, 7F							http://www.ncbi.nlm.nih.gov/pubmed/25218440	21
Cytochrome P450 2C19	CYP2C19	(R)-limonene 6-monooxygenase, (S)-limonene 6-monooxygenase, (S)-limonene 7-monooxygenase, CYPIIC17, CYPIIC19, Cytochrome P450-11A, Cytochrome P450-254C and Mephenytoin 4-hydroxylase	P33261	Human	Liver	Microsomes	2.18		pmol/mg protein	0.18			25	LC-MRM QTRAP MS	Absolute		21-64	18M, 7F							http://www.ncbi.nlm.nih.gov/pubmed/25218440	21
Cytochrome P450 2D6	CYP2D6, CYP2DL1	CYPIID6 Cholesterol 25-hydroxylase, Cytochrome P450-DB1 and Debrisoquine 4-hydroxylase	P10635	Human	Liver	Microsomes	9.34		pmol/mg protein	0.15			25	LC-MRM QTRAP MS	Absolute		21-64	18M, 7F							http://www.ncbi.nlm.nih.gov/pubmed/25218440	21
Cytochrome P450 2E1	CYP2E1, CYP2E	4-nitrophenol 2-hydroxylase, CYPIIE1 and Cytochrome P450-J	P05181	Human	Liver	Microsomes	65.3		pmol/mg protein	1.52			25	LC-MRM QTRAP MS	Absolute		21-64	18M, 7F							http://www.ncbi.nlm.nih.gov/pubmed/25218440	21
UDP-glucuronosyltransferase 1-1 (UDPGT 1-1, UGT1*1, UGT1-01 and UGT1.1)	UGT1A1, GNT1, UGT1	Bilirubin-specific UDPGT isozyme 1 (hUG-BR1), UDP-glucuronosyltransferase 1-A (UGT-1A and UGT1A) and UDP-glucuronosyltransferase 1A1	P22309	Human	Liver	Microsomes	20.2		pmol/mg protein	3.68			25	LC-MRM QTRAP MS	Absolute		21-64	18M, 7F							http://www.ncbi.nlm.nih.gov/pubmed/25218440	21
UDP-glucuronosyltransferase 1-3 (UDPGT 1-3, UGT1*3, UGT1-03 and UGT1.3)	UGT1A3 GNT1,UGT1	UDP-glucuronosyltransferase 1-C (UGT-1C and UGT1C) and UDP-glucuronosyltransferase 1A3	P35503	Human	Liver	Microsomes	0.44		pmol/mg protein	0.02			25	LC–MS/MS	Absolute		21-64	18M, 7F							http://www.ncbi.nlm.nih.gov/pubmed/25218440	21
UDP-glucuronosyltransferase 2B7 (UDPGT 2B7)	UGT2B7, UGTB2B9	3,4-catechol estrogen-specific UDPGT, UDP-glucuronosyltransferase 2B9 (UDPGT 2B9) and UDPGTh-2	P16662	Human	Liver	Microsomes	24.1		pmol/mg protein	1.59			25	LC–MS/MS	Absolute		21-64	18M, 7F							http://www.ncbi.nlm.nih.gov/pubmed/25218440	21
UDP-glucuronosyltransferase 2B15 (UDPGT 2B15)	UGT2B15, UGT2B8	HLUG4, UDP-glucuronosyltransferase 2B8 (UDPGT 2B8) and UDPGTh-3	P54855	Human	Liver	Microsomes	27.9		pmol/mg protein	0.66			25	LC–MS/MS	Absolute		21-64	18M, 7F		Gastric or pancreatic cancer					http://www.ncbi.nlm.nih.gov/pubmed/25218440	21
Cytochrome P450 1A2	CYP1A2	CYPIA2, Cholesterol 25-hydroxylase, Cytochrome P(3)450, Cytochrome P450 4 and Cytochrome P450-P3	P05177	Human	Intestinal	Microsomes	<LLOQ		pmol/mg protein				8	LC-MRM QTRAP MS	Absolute		24-70	4M, 4F		Gastric or pancreatic cancer					http://www.ncbi.nlm.nih.gov/pubmed/25218440	21
Cytochrome P450 3A4	CYP3A4, CYP3A3	1,8-cineole 2-exo-monooxygenase, Albendazole monooxygenase, Albendazole sulfoxidase, CYPIIIA3, CYPIIIA4, Cholesterol 25-hydroxylase, Cytochrome P450 3A3, Cytochrome P450 HLp, Cytochrome P450 NF-25, Cytochrome P450-PCN1, Nifedipine oxidase, Quinine 3-monooxygenase and Taurochenodeoxycholate 6-alpha-hydroxylase	P08684	Human	Intestinal	Microsomes	18.7		pmol/mg protein	6.26			8	LC-MRM QTRAP MS	Absolute		24-70	4M, 4F		Gastric or pancreatic cancer					http://www.ncbi.nlm.nih.gov/pubmed/25218440	21
Cytochrome P450 3A5	CYP3A5	CYPIIIA5, Cytochrome P450 HLp2 and Cytochrome P450-PCN3	P20815	Human	Intestinal	Microsomes	<LLOQ		pmol/mg protein				8	LC-MRM QTRAP MS	Absolute		24-70	4M, 4F		Gastric or pancreatic cancer					http://www.ncbi.nlm.nih.gov/pubmed/25218440	21
Cytochrome P450 2B6	CYP2B6	1,4-cineole 2-exo-monooxygenase, CYPIIB6 and Cytochrome P450 IIB1	P20813	Human	Intestinal	Microsomes	<LLOQ		pmol/mg protein				8	LC-MRM QTRAP MS	Absolute		24-70	4M, 4F		Gastric or pancreatic cancer					http://www.ncbi.nlm.nih.gov/pubmed/25218440	21
Cytochrome P450 2C8	CYP2C8	CYPIIC8, Cytochrome P450 IIC2, Cytochrome P450 MP-12, Cytochrome P450 MP-20, Cytochrome P450 form 1 and S-mephenytoin 4-hydroxylase	P10632	Human	Intestinal	Microsomes	<LLOQ		pmol/mg protein				8	LC-MRM QTRAP MS	Absolute		24-70	4M, 4F		Gastric or pancreatic cancer					http://www.ncbi.nlm.nih.gov/pubmed/25218440	21
Cytochrome P450 2C9	CYP2C9, CYP2C10	(R)-limonene 6-monooxygenase, (S)-limonene 6-monooxygenase, (S)-limonene 7-monooxygenase, CYPIIC9, Cholesterol 25-hydroxylase, Cytochrome P-450MP, Cytochrome P450 MP-4, Cytochrome P450 MP-8, Cytochrome P450 PB-1 and S-mephenytoin 4-hydroxylase	P11712	Human	Intestinal	Microsomes	4.27		pmol/mg protein	0.97			8	LC-MRM QTRAP MS	Absolute		24-70	4M, 4F		Gastric or pancreatic cancer					http://www.ncbi.nlm.nih.gov/pubmed/25218440	21
Cytochrome P450 2C19	CYP2C19	(R)-limonene 6-monooxygenase, (S)-limonene 6-monooxygenase, (S)-limonene 7-monooxygenase, CYPIIC17, CYPIIC19, Cytochrome P450-11A, Cytochrome P450-254C and Mephenytoin 4-hydroxylase	P33261	Human	Intestinal	Microsomes	2.79		pmol/mg protein	1.32			8	LC-MRM QTRAP MS	Absolute		24-70	4M, 4F		Gastric or pancreatic cancer					http://www.ncbi.nlm.nih.gov/pubmed/25218440	21
Cytochrome P450 2D6	CYP2D6, CYP2DL1	CYPIID6 Cholesterol 25-hydroxylase, Cytochrome P450-DB1 and Debrisoquine 4-hydroxylase	P10635	Human	Intestinal	Microsomes	<LLOQ		pmol/mg protein				8	LC-MRM QTRAP MS	Absolute		24-70	4M, 4F		Gastric or pancreatic cancer					http://www.ncbi.nlm.nih.gov/pubmed/25218440	21
Cytochrome P450 2E1	CYP2E1, CYP2E	4-nitrophenol 2-hydroxylase, CYPIIE1 and Cytochrome P450-J	P05181	Human	Intestinal	Microsomes	<LLOQ		pmol/mg protein				8	LC-MRM QTRAP MS	Absolute		24-70	4M, 4F		Gastric or pancreatic cancer					http://www.ncbi.nlm.nih.gov/pubmed/25218440	21
UDP-glucuronosyltransferase 1-1 (UDPGT 1-1, UGT1*1, UGT1-01 and UGT1.1)	UGT1A1, GNT1, UGT1	Bilirubin-specific UDPGT isozyme 1 (hUG-BR1), UDP-glucuronosyltransferase 1-A (UGT-1A and UGT1A) and UDP-glucuronosyltransferase 1A1	P22309	Human	Intestinal	Microsomes	7.83		pmol/mg protein	0.97			8	LC-MRM QTRAP MS	Absolute		24-70	4M, 4F		Gastric or pancreatic cancer					http://www.ncbi.nlm.nih.gov/pubmed/25218440	21
UDP-glucuronosyltransferase 1-3 (UDPGT 1-3, UGT1*3, UGT1-03 and UGT1.3)	UGT1A3 GNT1,UGT1	UDP-glucuronosyltransferase 1-C (UGT-1C and UGT1C) and UDP-glucuronosyltransferase 1A3	P35503	Human	Intestinal	Microsomes	3.29		pmol/mg protein	1.13			8	LC-MRM QTRAP MS	Absolute		24-70	4M, 4F		Gastric or pancreatic cancer					http://www.ncbi.nlm.nih.gov/pubmed/25218440	21
UDP-glucuronosyltransferase 2B7 (UDPGT 2B7)	UGT2B7, UGTB2B9	3,4-catechol estrogen-specific UDPGT, UDP-glucuronosyltransferase 2B9 (UDPGT 2B9) and UDPGTh-2	P16662	Human	Intestinal	Microsomes	2.83		pmol/mg protein	0.24			8	LC-MRM QTRAP MS	Absolute		24-70	4M, 4F		Gastric or pancreatic cancer					http://www.ncbi.nlm.nih.gov/pubmed/25218440	21
UDP-glucuronosyltransferase 2B15 (UDPGT 2B15)	UGT2B15, UGT2B8	HLUG4, UDP-glucuronosyltransferase 2B8 (UDPGT 2B8) and UDPGTh-3	P54855	Human	Intestinal	Microsomes	<LLOQ		pmol/mg protein				8	LC-MRM QTRAP MS	Absolute		24-70	4M, 4F							http://www.ncbi.nlm.nih.gov/pubmed/25218440	21
Cytochrome P450 1A2	CYP1A2	CYPIA2, Cholesterol 25-hydroxylase, Cytochrome P(3)450, Cytochrome P450 4 and Cytochrome P450-P3	P05177	Human	Intestinal	Microsomes	<LLOQ		pmol/mg protein				3	LC-MRM QTRAP MS	Absolute		54-60	2M, 1F							http://www.ncbi.nlm.nih.gov/pubmed/25218440	21
Cytochrome P450 3A4	CYP3A4, CYP3A3	1,8-cineole 2-exo-monooxygenase, Albendazole monooxygenase, Albendazole sulfoxidase, CYPIIIA3, CYPIIIA4, Cholesterol 25-hydroxylase, Cytochrome P450 3A3, Cytochrome P450 HLp, Cytochrome P450 NF-25, Cytochrome P450-PCN1, Nifedipine oxidase, Quinine 3-monooxygenase and Taurochenodeoxycholate 6-alpha-hydroxylase	P08684	Human	Intestinal	Microsomes	1.85		pmol/mg protein	0.36			3	LC-MRM QTRAP MS	Absolute		54-60	2M, 1F							http://www.ncbi.nlm.nih.gov/pubmed/25218440	21
Cytochrome P450 3A5	CYP3A5	CYPIIIA5, Cytochrome P450 HLp2 and Cytochrome P450-PCN3	P20815	Human	Intestinal	Microsomes	<LLOQ		pmol/mg protein				3	LC-MRM QTRAP MS	Absolute		54-60	2M, 1F							http://www.ncbi.nlm.nih.gov/pubmed/25218440	21
Cytochrome P450 2B6	CYP2B6	1,4-cineole 2-exo-monooxygenase, CYPIIB6 and Cytochrome P450 IIB1	P20813	Human	Intestinal	Microsomes	<LLOQ		pmol/mg protein				3	LC-MRM QTRAP MS	Absolute		54-60	2M, 1F							http://www.ncbi.nlm.nih.gov/pubmed/25218440	21
Cytochrome P450 2C8	CYP2C8	CYPIIC8, Cytochrome P450 IIC2, Cytochrome P450 MP-12, Cytochrome P450 MP-20, Cytochrome P450 form 1 and S-mephenytoin 4-hydroxylase	P10632	Human	Intestinal	Microsomes	<LLOQ		pmol/mg protein				3	LC-MRM QTRAP MS	Absolute		54-60	2M, 1F							http://www.ncbi.nlm.nih.gov/pubmed/25218440	21
Cytochrome P450 2C9	CYP2C9, CYP2C10	(R)-limonene 6-monooxygenase, (S)-limonene 6-monooxygenase, (S)-limonene 7-monooxygenase, CYPIIC9, Cholesterol 25-hydroxylase, Cytochrome P-450MP, Cytochrome P450 MP-4, Cytochrome P450 MP-8, Cytochrome P450 PB-1 and S-mephenytoin 4-hydroxylase	P11712	Human	Intestinal	Microsomes	0.32		pmol/mg protein	0.18			3	LC-MRM QTRAP MS	Absolute		54-60	2M, 1F							http://www.ncbi.nlm.nih.gov/pubmed/25218440	21
Cytochrome P450 2C19	CYP2C19	(R)-limonene 6-monooxygenase, (S)-limonene 6-monooxygenase, (S)-limonene 7-monooxygenase, CYPIIC17, CYPIIC19, Cytochrome P450-11A, Cytochrome P450-254C and Mephenytoin 4-hydroxylase	P33261	Human	Intestinal	Microsomes	1.43		pmol/mg protein	0.25			3	LC-MRM QTRAP MS	Absolute		54-60	2M, 1F							http://www.ncbi.nlm.nih.gov/pubmed/25218440	21
Cytochrome P450 2D6	CYP2D6, CYP2DL1	CYPIID6 Cholesterol 25-hydroxylase, Cytochrome P450-DB1 and Debrisoquine 4-hydroxylase	P10635	Human	Intestinal	Microsomes	<LLOQ		pmol/mg protein				3	LC-MRM QTRAP MS	Absolute		54-60	2M, 1F							http://www.ncbi.nlm.nih.gov/pubmed/25218440	21
Cytochrome P450 2E1	CYP2E1, CYP2E	4-nitrophenol 2-hydroxylase, CYPIIE1 and Cytochrome P450-J	P05181	Human	Intestinal	Microsomes	<LLOQ		pmol/mg protein				3	LC-MRM QTRAP MS	Absolute		54-60	2M, 1F							http://www.ncbi.nlm.nih.gov/pubmed/25218440	21
UDP-glucuronosyltransferase 1-1 (UDPGT 1-1, UGT1*1, UGT1-01 and UGT1.1)	UGT1A1, GNT1, UGT1	Bilirubin-specific UDPGT isozyme 1 (hUG-BR1), UDP-glucuronosyltransferase 1-A (UGT-1A and UGT1A) and UDP-glucuronosyltransferase 1A1	P22309	Human	Intestinal	Microsomes	1		pmol/mg protein	0.28			3	LC-MRM QTRAP MS	Absolute		54-60	2M, 1F							http://www.ncbi.nlm.nih.gov/pubmed/25218440	21
UDP-glucuronosyltransferase 1-3 (UDPGT 1-3, UGT1*3, UGT1-03 and UGT1.3)	UGT1A3 GNT1,UGT1	UDP-glucuronosyltransferase 1-C (UGT-1C and UGT1C) and UDP-glucuronosyltransferase 1A3	P35503	Human	Intestinal	Microsomes	<LLOQ		pmol/mg protein				3	LC-MRM QTRAP MS	Absolute		54-60	2M, 1F							http://www.ncbi.nlm.nih.gov/pubmed/25218440	21
UDP-glucuronosyltransferase 2B7 (UDPGT 2B7)	UGT2B7, UGTB2B9	3,4-catechol estrogen-specific UDPGT, UDP-glucuronosyltransferase 2B9 (UDPGT 2B9) and UDPGTh-2	P16662	Human	Intestinal	Microsomes	<LLOQ		pmol/mg protein				3	LC-MRM QTRAP MS	Absolute		54-60	2M, 1F							http://www.ncbi.nlm.nih.gov/pubmed/25218440	21
UDP-glucuronosyltransferase 2B15 (UDPGT 2B15)	UGT2B15, UGT2B8	HLUG4, UDP-glucuronosyltransferase 2B8 (UDPGT 2B8) and UDPGTh-3	P54855	Human	Intestinal	Microsomes	<LLOQ		pmol/mg protein				3	LC-MRM QTRAP MS	Absolute		54-60	2M, 1F							http://www.ncbi.nlm.nih.gov/pubmed/25218440	21
UDP-glucuronosyltransferase 1-1 (UDPGT 1-1, UGT1*1, UGT1-01, UGT1.1)	UGT1A1	Bilirubin-specific UDPGT isozyme 1 (hUG-BR1), UDP-glucuronosyltransferase 1-A (UGT-1A, UGT1A), UDP-glucuronosyltransferase 1A1	P22309	Human	Liver	Microsomes	124		pmol/mg protein	63.1	50.9		16	LC-MRM QTRAP MS	Absolute			9M, 7F							http://www.ncbi.nlm.nih.gov/pubmed/24595681	22
UDP-glucuronosyltransferase 1-3 (UDPGT 1-3, UGT1*3, UGT1-03, UGT1.3)	UGT1A3	UDP-glucuronosyltransferase 1-C (UGT-1C, UGT1C), UDP-glucuronosyltransferase 1A3	P35503	Human	Liver	Microsomes	124		pmol/mg protein	20.6	99.9		16	LC-MRM QTRAP MS	Absolute			9M, 7F							http://www.ncbi.nlm.nih.gov/pubmed/24595681	22
UDP-glucuronosyltransferase 1-4 (UDPGT 1-4, UGT1*4, UGT1-04, UGT1.4)	UGT1A4	Bilirubin-specific UDPGT isozyme 2 (hUG-BR2), UDP-glucuronosyltransferase 1-D (UGT-1D, UGT1D), UDP-glucuronosyltransferase 1A4	P22310	Human	Liver	Microsomes	124		pmol/mg protein	30.4	36.2		16	LC-MRM QTRAP MS	Absolute			9M, 7F							http://www.ncbi.nlm.nih.gov/pubmed/24595681	22
UDP-glucuronosyltransferase 1-6 (UDPGT 1-6, UGT1*6, UGT1-06, UGT1.6)	UGT1A6	Phenol-metabolizing UDP-glucuronosyltransferase, UDP-glucuronosyltransferase 1-F (UGT-1F, UGT1F), UDP-glucuronosyltransferase 1A6	P19224	Human	Liver	Microsomes	124		pmol/mg protein	12.7	55.9		16	LC-MRM QTRAP MS	Absolute			9M, 7F							http://www.ncbi.nlm.nih.gov/pubmed/24595681	22
UDP-glucuronosyltransferase 1-7 (UDPGT 1-7, UGT1*7, UGT1-07, UGT1.7)	UGT1A7	UDP-glucuronosyltransferase 1-G (UGT-1G, UGT1G), UDP-glucuronosyltransferase 1A7	Q9HAW7	Human	Liver	Microsomes	124		pmol/mg protein				16	LC-MRM QTRAP MS	Absolute			9M, 7F							http://www.ncbi.nlm.nih.gov/pubmed/24595681	22
UDP-glucuronosyltransferase 1-8 (UDPGT 1-8, UGT1*8, UGT1-08, UGT1.8)	UGT1A8	UDP-glucuronosyltransferase 1-H (UGT-1H, UGT1H), UDP-glucuronosyltransferase 1A8	Q9HAW9	Human	Liver	Microsomes	124		pmol/mg protein				16	LC-MRM QTRAP MS	Absolute			9M, 7F							http://www.ncbi.nlm.nih.gov/pubmed/24595681	22
UDP-glucuronosyltransferase 1-9 (UDPGT 1-9, UGT1*9, UGT1-09, UGT1.9)	UGT1A9	UDP-glucuronosyltransferase 1-I (UGT-1I, UGT1I), UDP-glucuronosyltransferase 1A9, lugP4	O60656	Human	Liver	Microsomes	124		pmol/mg protein	22.2	36.4		16	LC-MRM QTRAP MS	Absolute			9M, 7F							http://www.ncbi.nlm.nih.gov/pubmed/24595681	22
UDP-glucuronosyltransferase 1-10 (UDPGT 1-10, UGT1*10, UGT1-10, UGT1.10)	UGT1A10	UDP-glucuronosyltransferase 1-J (UGT-1J, UGT1J), UDP-glucuronosyltransferase 1A10	Q9HAW8	Human	Liver	Microsomes	124		pmol/mg protein				16	LC-MRM QTRAP MS	Absolute			9M, 7F							http://www.ncbi.nlm.nih.gov/pubmed/24595681	22
UDP-glucuronosyltransferase 2B4 (UDPGT 2B4)	UGT2B4, UGT2B11	HLUG25, Hyodeoxycholic acid-specific UDPGT, UDPGTh-1	P06133	Human	Liver	Microsomes	124		pmol/mg protein	47.6	46.9		16	LC-MRM QTRAP MS	Absolute			9M, 7F							http://www.ncbi.nlm.nih.gov/pubmed/24595681	22
UDP-glucuronosyltransferase 2B7 (UDPGT 2B7)	UGT2B7, UGTB2B9	3,4-catechol estrogen-specific UDPGT, UDP-glucuronosyltransferase 2B9 (UDPGT 2B9), UDPGTh-2	P16662	Human	Liver	Microsomes	124		pmol/mg protein	67.8	33.9		16	LC-MRM QTRAP MS	Absolute			9M, 7F							http://www.ncbi.nlm.nih.gov/pubmed/24595681	22
UDP-glucuronosyltransferase 2B10 (UDPGT 2B10)	UGT2B10		P36537	Human	Liver	Microsomes	124		pmol/mg protein	31.7	45.7		16	LC-MRM QTRAP MS	Absolute			9M, 7F							http://www.ncbi.nlm.nih.gov/pubmed/24595681	22
UDP-glucuronosyltransferase 2B15 (UDPGT 2B15)	UGT2B15, UGT2B8	HLUG4, UDP-glucuronosyltransferase 2B8 (UDPGT 2B8), UDPGTh-3	P54855	Human	Liver	Microsomes	124		pmol/mg protein	42.6	42.7		16	LC-MRM QTRAP MS	Absolute			9M, 7F							http://www.ncbi.nlm.nih.gov/pubmed/24595681	22
UDP-glucuronosyltransferase 2B17 (UDPGT 2B17)	UGT2B17	C19-steroid-specific UDP-glucuronosyltransferase (C19-steroid-specific UDPGT)	O75795	Human	Liver	Microsomes	124		pmol/mg protein	60.8	112		16	LC-MRM QTRAP MS	Absolute			9M, 7F							http://www.ncbi.nlm.nih.gov/pubmed/24595681	22
UDP-glucuronosyltransferase 1-1 (UDPGT 1-1, UGT1*1, UGT1-01, UGT1.1)	UGT1A1	Bilirubin-specific UDPGT isozyme 1 (hUG-BR1), UDP-glucuronosyltransferase 1-A (UGT-1A, UGT1A), UDP-glucuronosyltransferase 1A1	P22309	Human	Liver	Microsomes	124		pmol/mg protein				50	LC-MRM QTRAP MS	Absolute			31M, 19F							http://www.ncbi.nlm.nih.gov/pubmed/24595681	22
UDP-glucuronosyltransferase 1-3 (UDPGT 1-3, UGT1*3, UGT1-03, UGT1.3)	UGT1A3	UDP-glucuronosyltransferase 1-C (UGT-1C, UGT1C), UDP-glucuronosyltransferase 1A3	P35503	Human	Liver	Microsomes	124		pmol/mg protein				50	LC-MRM QTRAP MS	Absolute			31M, 19F							http://www.ncbi.nlm.nih.gov/pubmed/24595681	22
UDP-glucuronosyltransferase 1-4 (UDPGT 1-4, UGT1*4, UGT1-04, UGT1.4)	UGT1A4	Bilirubin-specific UDPGT isozyme 2 (hUG-BR2), UDP-glucuronosyltransferase 1-D (UGT-1D, UGT1D), UDP-glucuronosyltransferase 1A4	P22310	Human	Liver	Microsomes	124		pmol/mg protein				50	LC-MRM QTRAP MS	Absolute			31M, 19F							http://www.ncbi.nlm.nih.gov/pubmed/24595681	22
UDP-glucuronosyltransferase 1-6 (UDPGT 1-6, UGT1*6, UGT1-06, UGT1.6)	UGT1A6	Phenol-metabolizing UDP-glucuronosyltransferase, UDP-glucuronosyltransferase 1-F (UGT-1F, UGT1F), UDP-glucuronosyltransferase 1A6	P19224	Human	Liver	Microsomes	124		pmol/mg protein				50	LC-MRM QTRAP MS	Absolute			31M, 19F							http://www.ncbi.nlm.nih.gov/pubmed/24595681	22
UDP-glucuronosyltransferase 1-7 (UDPGT 1-7, UGT1*7, UGT1-07, UGT1.7)	UGT1A7	UDP-glucuronosyltransferase 1-G (UGT-1G, UGT1G), UDP-glucuronosyltransferase 1A7	Q9HAW7	Human	Liver	Microsomes	124		pmol/mg protein				50	LC-MRM QTRAP MS	Absolute			31M, 19F							http://www.ncbi.nlm.nih.gov/pubmed/24595681	22
UDP-glucuronosyltransferase 1-8 (UDPGT 1-8, UGT1*8, UGT1-08, UGT1.8)	UGT1A8	UDP-glucuronosyltransferase 1-H (UGT-1H, UGT1H), UDP-glucuronosyltransferase 1A8	Q9HAW9	Human	Liver	Microsomes	124		pmol/mg protein				50	LC-MRM QTRAP MS	Absolute			31M, 19F							http://www.ncbi.nlm.nih.gov/pubmed/24595681	22
UDP-glucuronosyltransferase 1-9 (UDPGT 1-9, UGT1*9, UGT1-09, UGT1.9)	UGT1A9	UDP-glucuronosyltransferase 1-I (UGT-1I, UGT1I), UDP-glucuronosyltransferase 1A9, lugP4	O60656	Human	Liver	Microsomes	124		pmol/mg protein				50	LC-MRM QTRAP MS	Absolute			31M, 19F							http://www.ncbi.nlm.nih.gov/pubmed/24595681	22
UDP-glucuronosyltransferase 1-10 (UDPGT 1-10, UGT1*10, UGT1-10, UGT1.10)	UGT1A10	UDP-glucuronosyltransferase 1-J (UGT-1J, UGT1J), UDP-glucuronosyltransferase 1A10	Q9HAW8	Human	Liver	Microsomes	124		pmol/mg protein				50	LC-MRM QTRAP MS	Absolute			31M, 19F							http://www.ncbi.nlm.nih.gov/pubmed/24595681	22
UDP-glucuronosyltransferase 2B4 (UDPGT 2B4)	UGT2B4, UGT2B11	HLUG25, Hyodeoxycholic acid-specific UDPGT, UDPGTh-1	P06133	Human	Liver	Microsomes	124		pmol/mg protein				50	LC-MRM QTRAP MS	Absolute			31M, 19F							http://www.ncbi.nlm.nih.gov/pubmed/24595681	22
UDP-glucuronosyltransferase 2B7 (UDPGT 2B7)	UGT2B7, UGTB2B9	3,4-catechol estrogen-specific UDPGT, UDP-glucuronosyltransferase 2B9 (UDPGT 2B9), UDPGTh-2	P16662	Human	Liver	Microsomes	124		pmol/mg protein				50	LC-MRM QTRAP MS	Absolute			31M, 19F							http://www.ncbi.nlm.nih.gov/pubmed/24595681	22
UDP-glucuronosyltransferase 2B10 (UDPGT 2B10)	UGT2B10		P36537	Human	Liver	Microsomes	124		pmol/mg protein				50	LC-MRM QTRAP MS	Absolute			31M, 19F							http://www.ncbi.nlm.nih.gov/pubmed/24595681	22
UDP-glucuronosyltransferase 2B15 (UDPGT 2B15)	UGT2B15, UGT2B8	HLUG4, UDP-glucuronosyltransferase 2B8 (UDPGT 2B8), UDPGTh-3	P54855	Human	Liver	Microsomes	124		pmol/mg protein				50	LC-MRM QTRAP MS	Absolute			31M, 19F							http://www.ncbi.nlm.nih.gov/pubmed/24595681	22
UDP-glucuronosyltransferase 2B17 (UDPGT 2B17)	UGT2B17	C19-steroid-specific UDP-glucuronosyltransferase (C19-steroid-specific UDPGT)	O75795	Human	Liver	Microsomes	124		pmol/mg protein				50	LC-MRM QTRAP MS	Absolute			31M, 19F							http://www.ncbi.nlm.nih.gov/pubmed/24595681	22
UDP-glucuronosyltransferase 1-1 (UDPGT 1-1, UGT1*1, UGT1-01, UGT1.1)	UGT1A1	Bilirubin-specific UDPGT isozyme 1 (hUG-BR1), UDP-glucuronosyltransferase 1-A (UGT-1A, UGT1A), UDP-glucuronosyltransferase 1A1	P22309	Human	Intestine	Microsomes	124		pmol/mg protein	21.4	54.1		6	LC-MRM QTRAP MS	Absolute			Males							http://www.ncbi.nlm.nih.gov/pubmed/24595681	22
UDP-glucuronosyltransferase 1-3 (UDPGT 1-3, UGT1*3, UGT1-03, UGT1.3)	UGT1A3	UDP-glucuronosyltransferase 1-C (UGT-1C, UGT1C), UDP-glucuronosyltransferase 1A3	P35503	Human	Intestine	Microsomes	124		pmol/mg protein				6	LC-MRM QTRAP MS	Absolute			Males							http://www.ncbi.nlm.nih.gov/pubmed/24595681	22
UDP-glucuronosyltransferase 1-4 (UDPGT 1-4, UGT1*4, UGT1-04, UGT1.4)	UGT1A4	Bilirubin-specific UDPGT isozyme 2 (hUG-BR2), UDP-glucuronosyltransferase 1-D (UGT-1D, UGT1D), UDP-glucuronosyltransferase 1A4	P22310	Human	Intestine	Microsomes	124		pmol/mg protein				6	LC-MRM QTRAP MS	Absolute			Males							http://www.ncbi.nlm.nih.gov/pubmed/24595681	22
UDP-glucuronosyltransferase 1-6 (UDPGT 1-6, UGT1*6, UGT1-06, UGT1.6)	UGT1A6	Phenol-metabolizing UDP-glucuronosyltransferase, UDP-glucuronosyltransferase 1-F (UGT-1F, UGT1F), UDP-glucuronosyltransferase 1A6	P19224	Human	Intestine	Microsomes	124		pmol/mg protein				6	LC-MRM QTRAP MS	Absolute			Males							http://www.ncbi.nlm.nih.gov/pubmed/24595681	22
UDP-glucuronosyltransferase 1-7 (UDPGT 1-7, UGT1*7, UGT1-07, UGT1.7)	UGT1A7	UDP-glucuronosyltransferase 1-G (UGT-1G, UGT1G), UDP-glucuronosyltransferase 1A7	Q9HAW7	Human	Intestine	Microsomes	124		pmol/mg protein				6	LC-MRM QTRAP MS	Absolute			Males							http://www.ncbi.nlm.nih.gov/pubmed/24595681	22
UDP-glucuronosyltransferase 1-8 (UDPGT 1-8, UGT1*8, UGT1-08, UGT1.8)	UGT1A8	UDP-glucuronosyltransferase 1-H (UGT-1H, UGT1H), UDP-glucuronosyltransferase 1A8	Q9HAW9	Human	Intestine	Microsomes	124		pmol/mg protein				6	LC-MRM QTRAP MS	Absolute			Males							http://www.ncbi.nlm.nih.gov/pubmed/24595681	22
UDP-glucuronosyltransferase 1-9 (UDPGT 1-9, UGT1*9, UGT1-09, UGT1.9)	UGT1A9	UDP-glucuronosyltransferase 1-I (UGT-1I, UGT1I), UDP-glucuronosyltransferase 1A9, lugP4	O60656	Human	Intestine	Microsomes	124		pmol/mg protein				6	LC-MRM QTRAP MS	Absolute			Males							http://www.ncbi.nlm.nih.gov/pubmed/24595681	22
UDP-glucuronosyltransferase 1-10 (UDPGT 1-10, UGT1*10, UGT1-10, UGT1.10)	UGT1A10	UDP-glucuronosyltransferase 1-J (UGT-1J, UGT1J), UDP-glucuronosyltransferase 1A10	Q9HAW8	Human	Intestine	Microsomes	124		pmol/mg protein	6.95	38.7		6	LC-MRM QTRAP MS	Absolute			Males							http://www.ncbi.nlm.nih.gov/pubmed/24595681	22
UDP-glucuronosyltransferase 2B4 (UDPGT 2B4)	UGT2B4, UGT2B11	HLUG25, Hyodeoxycholic acid-specific UDPGT, UDPGTh-1	P06133	Human	Intestine	Microsomes	124		pmol/mg protein				6	LC-MRM QTRAP MS	Absolute			Males							http://www.ncbi.nlm.nih.gov/pubmed/24595681	22
UDP-glucuronosyltransferase 2B7 (UDPGT 2B7)	UGT2B7, UGTB2B9	3,4-catechol estrogen-specific UDPGT, UDP-glucuronosyltransferase 2B9 (UDPGT 2B9), UDPGTh-2	P16662	Human	Intestine	Microsomes	124		pmol/mg protein	9.81	62.6		6	LC-MRM QTRAP MS	Absolute			Males							http://www.ncbi.nlm.nih.gov/pubmed/24595681	22
UDP-glucuronosyltransferase 2B10 (UDPGT 2B10)	UGT2B10		P36537	Human	Intestine	Microsomes	124		pmol/mg protein				6	LC-MRM QTRAP MS	Absolute			Males							http://www.ncbi.nlm.nih.gov/pubmed/24595681	22
UDP-glucuronosyltransferase 2B15 (UDPGT 2B15)	UGT2B15, UGT2B8	HLUG4, UDP-glucuronosyltransferase 2B8 (UDPGT 2B8), UDPGTh-3	P54855	Human	Intestine	Microsomes	124		pmol/mg protein				6	LC-MRM QTRAP MS	Absolute			Males							http://www.ncbi.nlm.nih.gov/pubmed/24595681	22
UDP-glucuronosyltransferase 2B17 (UDPGT 2B17)	UGT2B17	C19-steroid-specific UDP-glucuronosyltransferase (C19-steroid-specific UDPGT)	O75795	Human	Intestine	Microsomes	124		pmol/mg protein	36.6	32.7		6	LC-MRM QTRAP MS	Absolute			Males							http://www.ncbi.nlm.nih.gov/pubmed/24595681	22
UDP-glucuronosyltransferase 1-1 (UDPGT 1-1, UGT1*1, UGT1-01, UGT1.1)	UGT1A1	Bilirubin-specific UDPGT isozyme 1 (hUG-BR1), UDP-glucuronosyltransferase 1-A (UGT-1A, UGT1A), UDP-glucuronosyltransferase 1A1	P22309	Human	Intestine	Microsomes	124		pmol/mg protein				4	LC-MRM QTRAP MS	Absolute			2M, 2F							http://www.ncbi.nlm.nih.gov/pubmed/24595681	22
UDP-glucuronosyltransferase 1-3 (UDPGT 1-3, UGT1*3, UGT1-03, UGT1.3)	UGT1A3	UDP-glucuronosyltransferase 1-C (UGT-1C, UGT1C), UDP-glucuronosyltransferase 1A3	P35503	Human	Intestine	Microsomes	124		pmol/mg protein				4	LC-MRM QTRAP MS	Absolute			2M, 2F							http://www.ncbi.nlm.nih.gov/pubmed/24595681	22
UDP-glucuronosyltransferase 1-4 (UDPGT 1-4, UGT1*4, UGT1-04, UGT1.4)	UGT1A4	Bilirubin-specific UDPGT isozyme 2 (hUG-BR2), UDP-glucuronosyltransferase 1-D (UGT-1D, UGT1D), UDP-glucuronosyltransferase 1A4	P22310	Human	Intestine	Microsomes	124		pmol/mg protein				4	LC-MRM QTRAP MS	Absolute			2M, 2F							http://www.ncbi.nlm.nih.gov/pubmed/24595681	22
UDP-glucuronosyltransferase 1-6 (UDPGT 1-6, UGT1*6, UGT1-06, UGT1.6)	UGT1A6	Phenol-metabolizing UDP-glucuronosyltransferase, UDP-glucuronosyltransferase 1-F (UGT-1F, UGT1F), UDP-glucuronosyltransferase 1A6	P19224	Human	Intestine	Microsomes	124		pmol/mg protein				4	LC-MRM QTRAP MS	Absolute			2M, 2F							http://www.ncbi.nlm.nih.gov/pubmed/24595681	22
UDP-glucuronosyltransferase 1-7 (UDPGT 1-7, UGT1*7, UGT1-07, UGT1.7)	UGT1A7	UDP-glucuronosyltransferase 1-G (UGT-1G, UGT1G), UDP-glucuronosyltransferase 1A7	Q9HAW7	Human	Intestine	Microsomes	124		pmol/mg protein				4	LC-MRM QTRAP MS	Absolute			2M, 2F							http://www.ncbi.nlm.nih.gov/pubmed/24595681	22
UDP-glucuronosyltransferase 1-8 (UDPGT 1-8, UGT1*8, UGT1-08, UGT1.8)	UGT1A8	UDP-glucuronosyltransferase 1-H (UGT-1H, UGT1H), UDP-glucuronosyltransferase 1A8	Q9HAW9	Human	Intestine	Microsomes	124		pmol/mg protein				4	LC-MRM QTRAP MS	Absolute			2M, 2F							http://www.ncbi.nlm.nih.gov/pubmed/24595681	22
UDP-glucuronosyltransferase 1-9 (UDPGT 1-9, UGT1*9, UGT1-09, UGT1.9)	UGT1A9	UDP-glucuronosyltransferase 1-I (UGT-1I, UGT1I), UDP-glucuronosyltransferase 1A9, lugP4	O60656	Human	Intestine	Microsomes	124		pmol/mg protein				4	LC-MRM QTRAP MS	Absolute			2M, 2F							http://www.ncbi.nlm.nih.gov/pubmed/24595681	22
UDP-glucuronosyltransferase 1-10 (UDPGT 1-10, UGT1*10, UGT1-10, UGT1.10)	UGT1A10	UDP-glucuronosyltransferase 1-J (UGT-1J, UGT1J), UDP-glucuronosyltransferase 1A10	Q9HAW8	Human	Intestine	Microsomes	124		pmol/mg protein				4	LC-MRM QTRAP MS	Absolute			2M, 2F							http://www.ncbi.nlm.nih.gov/pubmed/24595681	22
UDP-glucuronosyltransferase 2B4 (UDPGT 2B4)	UGT2B4, UGT2B11	HLUG25, Hyodeoxycholic acid-specific UDPGT, UDPGTh-1	P06133	Human	Intestine	Microsomes	124		pmol/mg protein				4	LC-MRM QTRAP MS	Absolute			2M, 2F							http://www.ncbi.nlm.nih.gov/pubmed/24595681	22
UDP-glucuronosyltransferase 2B7 (UDPGT 2B7)	UGT2B7, UGTB2B9	3,4-catechol estrogen-specific UDPGT, UDP-glucuronosyltransferase 2B9 (UDPGT 2B9), UDPGTh-2	P16662	Human	Intestine	Microsomes	124		pmol/mg protein				4	LC-MRM QTRAP MS	Absolute			2M, 2F							http://www.ncbi.nlm.nih.gov/pubmed/24595681	22
UDP-glucuronosyltransferase 2B10 (UDPGT 2B10)	UGT2B10		P36537	Human	Intestine	Microsomes	124		pmol/mg protein				4	LC-MRM QTRAP MS	Absolute			2M, 2F							http://www.ncbi.nlm.nih.gov/pubmed/24595681	22
UDP-glucuronosyltransferase 2B15 (UDPGT 2B15)	UGT2B15, UGT2B8	HLUG4, UDP-glucuronosyltransferase 2B8 (UDPGT 2B8), UDPGTh-3	P54855	Human	Intestine	Microsomes	124		pmol/mg protein				4	LC-MRM QTRAP MS	Absolute			2M, 2F							http://www.ncbi.nlm.nih.gov/pubmed/24595681	22
UDP-glucuronosyltransferase 2B17 (UDPGT 2B17)	UGT2B17	C19-steroid-specific UDP-glucuronosyltransferase (C19-steroid-specific UDPGT)	O75795	Human	Intestine	Microsomes	124		pmol/mg protein				4	LC-MRM QTRAP MS	Absolute			2M, 2F							http://www.ncbi.nlm.nih.gov/pubmed/24595681	22
UDP-glucuronosyltransferase 1-1 (UDPGT 1-1, UGT1*1, UGT1-01, UGT1.1)	UGT1A1	Bilirubin-specific UDPGT isozyme 1 (hUG-BR1), UDP-glucuronosyltransferase 1-A (UGT-1A, UGT1A), UDP-glucuronosyltransferase 1A1	P22309	Human	Kidney	Microsomes	124		pmol/mg protein				18	LC-MRM QTRAP MS	Absolute			11M, 7F							http://www.ncbi.nlm.nih.gov/pubmed/24595681	22
UDP-glucuronosyltransferase 1-3 (UDPGT 1-3, UGT1*3, UGT1-03, UGT1.3)	UGT1A3	UDP-glucuronosyltransferase 1-C (UGT-1C, UGT1C), UDP-glucuronosyltransferase 1A3	P35503	Human	Kidney	Microsomes	124		pmol/mg protein				18	LC-MRM QTRAP MS	Absolute			11M, 7F							http://www.ncbi.nlm.nih.gov/pubmed/24595681	22
UDP-glucuronosyltransferase 1-4 (UDPGT 1-4, UGT1*4, UGT1-04, UGT1.4)	UGT1A4	Bilirubin-specific UDPGT isozyme 2 (hUG-BR2), UDP-glucuronosyltransferase 1-D (UGT-1D, UGT1D), UDP-glucuronosyltransferase 1A4	P22310	Human	Kidney	Microsomes	124		pmol/mg protein				18	LC-MRM QTRAP MS	Absolute			11M, 7F							http://www.ncbi.nlm.nih.gov/pubmed/24595681	22
UDP-glucuronosyltransferase 1-6 (UDPGT 1-6, UGT1*6, UGT1-06, UGT1.6)	UGT1A6	Phenol-metabolizing UDP-glucuronosyltransferase, UDP-glucuronosyltransferase 1-F (UGT-1F, UGT1F), UDP-glucuronosyltransferase 1A6	P19224	Human	Kidney	Microsomes	124		pmol/mg protein				18	LC-MRM QTRAP MS	Absolute			11M, 7F							http://www.ncbi.nlm.nih.gov/pubmed/24595681	22
UDP-glucuronosyltransferase 1-7 (UDPGT 1-7, UGT1*7, UGT1-07, UGT1.7)	UGT1A7	UDP-glucuronosyltransferase 1-G (UGT-1G, UGT1G), UDP-glucuronosyltransferase 1A7	Q9HAW7	Human	Kidney	Microsomes	124		pmol/mg protein				18	LC-MRM QTRAP MS	Absolute			11M, 7F							http://www.ncbi.nlm.nih.gov/pubmed/24595681	22
UDP-glucuronosyltransferase 1-8 (UDPGT 1-8, UGT1*8, UGT1-08, UGT1.8)	UGT1A8	UDP-glucuronosyltransferase 1-H (UGT-1H, UGT1H), UDP-glucuronosyltransferase 1A8	Q9HAW9	Human	Kidney	Microsomes	124		pmol/mg protein				18	LC-MRM QTRAP MS	Absolute			11M, 7F							http://www.ncbi.nlm.nih.gov/pubmed/24595681	22
UDP-glucuronosyltransferase 1-9 (UDPGT 1-9, UGT1*9, UGT1-09, UGT1.9)	UGT1A9	UDP-glucuronosyltransferase 1-I (UGT-1I, UGT1I), UDP-glucuronosyltransferase 1A9, lugP4	O60656	Human	Kidney	Microsomes	124		pmol/mg protein				18	LC-MRM QTRAP MS	Absolute			11M, 7F							http://www.ncbi.nlm.nih.gov/pubmed/24595681	22
UDP-glucuronosyltransferase 1-10 (UDPGT 1-10, UGT1*10, UGT1-10, UGT1.10)	UGT1A10	UDP-glucuronosyltransferase 1-J (UGT-1J, UGT1J), UDP-glucuronosyltransferase 1A10	Q9HAW8	Human	Kidney	Microsomes	124		pmol/mg protein				18	LC-MRM QTRAP MS	Absolute			11M, 7F							http://www.ncbi.nlm.nih.gov/pubmed/24595681	22
UDP-glucuronosyltransferase 2B4 (UDPGT 2B4)	UGT2B4, UGT2B11	HLUG25, Hyodeoxycholic acid-specific UDPGT, UDPGTh-1	P06133	Human	Kidney	Microsomes	124		pmol/mg protein				18	LC-MRM QTRAP MS	Absolute			11M, 7F							http://www.ncbi.nlm.nih.gov/pubmed/24595681	22
UDP-glucuronosyltransferase 2B7 (UDPGT 2B7)	UGT2B7, UGTB2B9	3,4-catechol estrogen-specific UDPGT, UDP-glucuronosyltransferase 2B9 (UDPGT 2B9), UDPGTh-2	P16662	Human	Kidney	Microsomes	124		pmol/mg protein				18	LC-MRM QTRAP MS	Absolute			11M, 7F							http://www.ncbi.nlm.nih.gov/pubmed/24595681	22
UDP-glucuronosyltransferase 2B10 (UDPGT 2B10)	UGT2B10		P36537	Human	Kidney	Microsomes	124		pmol/mg protein				18	LC-MRM QTRAP MS	Absolute			11M, 7F							http://www.ncbi.nlm.nih.gov/pubmed/24595681	22
UDP-glucuronosyltransferase 2B15 (UDPGT 2B15)	UGT2B15, UGT2B8	HLUG4, UDP-glucuronosyltransferase 2B8 (UDPGT 2B8), UDPGTh-3	P54855	Human	Kidney	Microsomes	124		pmol/mg protein				18	LC-MRM QTRAP MS	Absolute			11M, 7F							http://www.ncbi.nlm.nih.gov/pubmed/24595681	22
UDP-glucuronosyltransferase 2B17 (UDPGT 2B17)	UGT2B17	C19-steroid-specific UDP-glucuronosyltransferase (C19-steroid-specific UDPGT)	O75795	Human	Kidney	Microsomes	124		pmol/mg protein				18	LC-MRM QTRAP MS	Absolute			11M, 7F							http://www.ncbi.nlm.nih.gov/pubmed/24595681	22
Solute carrier organic anion transporter family member 1A2	SLCO1A2, OATP, OATP1, OATP1A2, SLC21A3	OATP-A, Organic anion-transporting polypeptide 1, (OATP-1), Sodium-independent organic anion transporter, Solute carrier family 21 member 3	P46721	Human	Choroid plexus		< 0.452		fmol/µg protein				1	nanoLC-MRM TripleTOF MS	Absolute		92 years	Male	Caucasian	Depression and dementia, and cardiovascular abnormality					http://www.ncbi.nlm.nih.gov/pubmed/25951748	23
Solute carrier family 22 member 8	OAT3	Organic anion transporter 3 (hOAT3)	Q8TCC7	Human	Choroid plexus		1.87		fmol/µg protein	0.12			1	nanoLC-MRM TripleTOF MS	Absolute		92 years	Male	Caucasian	Depression and dementia, and cardiovascular abnormality					http://www.ncbi.nlm.nih.gov/pubmed/25951748	23
Multidrug resistance-associated protein 4	ABCC4, MRP4	ATP-binding cassette sub-family C member 4, MRP/cMOAT-related ABC transporter and Multi-specific organic anion transporter B (MOAT-B)	O15439	Human	Choroid plexus		0.818		fmol/µg protein	0.142			1	nanoLC-MRM TripleTOF MS	Absolute		92 years	Male	Caucasian	Depression and dementia, and cardiovascular abnormality					http://www.ncbi.nlm.nih.gov/pubmed/25951748	23
Solute carrier organic anion transporter family member 3A1	SLCO3A1, OATP3A1, OATPD, SLC21A11	Organic anion transporter polypeptide-related protein 3 (OATP-RP3, OATPRP3), Organic anion-transporting polypeptide D (OATP-D), PGE1 transporter, Sodium-independent organic anion transporter D, Solute carrier family 21 member 11	Q9UIG8	Human	Choroid plexus		0.641		fmol/µg protein	0.119			1	nanoLC-MRM TripleTOF MS	Absolute		92 years	Male	Caucasian	Depression and dementia, and cardiovascular abnormality					http://www.ncbi.nlm.nih.gov/pubmed/25951748	23
ATP-binding cassette sub-family A member 8	ABCA8, KIAA0822		O94911	Human	Choroid plexus		1.52		fmol/µg protein	0.27			1	nanoLC-MRM TripleTOF MS	Absolute		92 years	Male	Caucasian	Depression and dementia, and cardiovascular abnormality					http://www.ncbi.nlm.nih.gov/pubmed/25951748	23
Solute carrier family 15 member 2	SLC15A2, PEPT2	Kidney H(+)/peptide cotransporter, Oligopeptide transporter, kidney isoform and Peptide transporter 2	Q16348	Human	Choroid plexus		< 0.370		fmol/µg protein				1	nanoLC-MRM TripleTOF MS	Absolute		92 years	Male	Caucasian	Depression and dementia, and cardiovascular abnormality					http://www.ncbi.nlm.nih.gov/pubmed/25951748	23
Multidrug and toxin extrusion protein 1 (MATE-1 and rMATE-1)	SLC47A1, MATE1	Solute carrier family 47 member 1	Q96FL8	Human	Choroid plexus		8.61		fmol/µg protein	0.63			1	nanoLC-MRM TripleTOF MS	Absolute		92 years	Male	Caucasian	Depression and dementia, and cardiovascular abnormality					http://www.ncbi.nlm.nih.gov/pubmed/25951748	23
Multidrug resistance-associated protein 1	ABCC1, MRP1	ATP-binding cassette sub-family C member 1, Leukotriene C(4) transporter (LTC4 transporter)	P33527	Human	Choroid plexus		1.36		fmol/µg protein	0.11			1	nanoLC-MRM TripleTOF MS	Absolute		92 years	Male	Caucasian	Depression and dementia, and cardiovascular abnormality					http://www.ncbi.nlm.nih.gov/pubmed/25951748	23
ABC transporter B family member 1	ABCB1, MDR1, PGY1	Multidrug resistance protein 1 and P-glycoprotein 1 (AtPgp1)	P08183	Human	Choroid plexus		2.1		fmol/µg protein	0.17			1	nanoLC-MRM TripleTOF MS	Absolute		92 years	Male	Caucasian	Depression and dementia, and cardiovascular abnormality					http://www.ncbi.nlm.nih.gov/pubmed/25951748	23
ATP-binding cassette sub-family G member 2	ABCG2, ABCP, BCRP, BCRP1, MXR	Breast cancer resistance protein, CDw338, Mitoxantrone resistance-associated protein, Placenta-specific ATP-binding cassette transporter, Urate exporter and CD_antigen: CD338	Q9UNQ0	Human	Choroid plexus		0.706		fmol/µg protein	0.053			1	nanoLC-MRM TripleTOF MS	Absolute		92 years	Male	Caucasian	Depression and dementia, and cardiovascular abnormality					http://www.ncbi.nlm.nih.gov/pubmed/25951748	23
Solute carrier organic anion transporter family member 1C1	SLCO1C1, OATP14, OATP1C1, OATPF, SLC21A14	Organic anion transporter F (OATP-F), Organic anion transporter polypeptide-related protein 5 (OAT-RP-5, OATPRP5), Organic anion-transporting polypeptide 14 (OATP-14), Solute carrier family 21 member 14, Thyroxine transporter	Q9NYB5	Human	Choroid plexus		< 0.156		fmol/µg protein				1	nanoLC-MRM TripleTOF MS	Absolute		92 years	Male	Caucasian	Depression and dementia, and cardiovascular abnormality					http://www.ncbi.nlm.nih.gov/pubmed/25951748	23
Monocarboxylate transporter 8 (MCT 8)	SLC16A2, MCT8, XPCT	Monocarboxylate transporter 7 (MCT 7), Solute carrier family 16 member 2, X-linked PEST-containing transporter	P36021	Human	Choroid plexus		1.65		fmol/µg protein	0.16			1	nanoLC-MRM TripleTOF MS	Absolute		92 years	Male	Caucasian	Depression and dementia, and cardiovascular abnormality					http://www.ncbi.nlm.nih.gov/pubmed/25951748	23
Solute carrier family 2, facilitated glucose transporter member 1	SLC2A1, GLUT1	Glucose transporter type 1, erythrocyte/brain (GLUT-1) and HepG2 glucose transporter	P11166	Human	Choroid plexus		46.7		fmol/µg protein	1.1			1	nanoLC-MRM TripleTOF MS	Absolute		92 years	Male	Caucasian	Depression and dementia, and cardiovascular abnormality					http://www.ncbi.nlm.nih.gov/pubmed/25951748	23
Solute carrier family 2, facilitated glucose transporter member 5	SLC2A5, GLUT5	Fructose transporter, Glucose transporter type 5, small intestine (GLUT-5)	P22732	Human	Choroid plexus		1.24		fmol/µg protein	0.19			1	nanoLC-MRM TripleTOF MS	Absolute		92 years	Male	Caucasian	Depression and dementia, and cardiovascular abnormality					http://www.ncbi.nlm.nih.gov/pubmed/25951748	23
Solute carrier family 2, facilitated glucose transporter member 3	SLC2A3, GLUT3	Glucose transporter type 3, brain (GLUT-3)	P11169	Human	Choroid plexus		0.472		fmol/µg protein	0.035			1	nanoLC-MRM TripleTOF MS	Absolute		92 years	Male	Caucasian	Depression and dementia, and cardiovascular abnormality					http://www.ncbi.nlm.nih.gov/pubmed/25951748	23
Solute carrier family 2, facilitated glucose transporter member 14	SLC2A14, GLUT14,GLUT3	Glucose transporter type 14 (GLUT-14)	Q8TDB8	Human	Choroid plexus		0.472		fmol/µg protein	0.035			1	nanoLC-MRM TripleTOF MS	Absolute		92 years	Male	Caucasian	Depression and dementia, and cardiovascular abnormality					http://www.ncbi.nlm.nih.gov/pubmed/25951748	23
Monocarboxylate transporter 1	SLC16A1, MCT1	Solute carrier family 16 member 1	P53985	Human	Choroid plexus		3.47		fmol/µg protein	0.26			1	nanoLC-MRM TripleTOF MS	Absolute		92 years	Male	Caucasian	Depression and dementia, and cardiovascular abnormality					http://www.ncbi.nlm.nih.gov/pubmed/25951748	23
Monocarboxylate transporter 3 (MCT 3)	SLC16A8, MCT3	Solute carrier family 16 member 8	O95907	Human	Choroid plexus		< 0.921		fmol/µg protein				1	nanoLC-MRM TripleTOF MS	Absolute		92 years	Male	Caucasian	Depression and dementia, and cardiovascular abnormality					http://www.ncbi.nlm.nih.gov/pubmed/25951748	23
Monocarboxylate transporter 4 (MCT 4)	SLC16A3, MCT4	Solute carrier family 16 member 3	O15427	Human	Choroid plexus		0.382		fmol/µg protein	0.078			1	nanoLC-MRM TripleTOF MS	Absolute		92 years	Male	Caucasian	Depression and dementia, and cardiovascular abnormality					http://www.ncbi.nlm.nih.gov/pubmed/25951748	23
Monocarboxylate transporter 5 (MCT 5)	SLC16A4, MCT4, MCT5	Monocarboxylate transporter 4 (MCT 4), Solute carrier family 16 member 4	O15374	Human	Choroid plexus		0.685		fmol/µg protein	0.124			1	nanoLC-MRM TripleTOF MS	Absolute		92 years	Male	Caucasian	Depression and dementia, and cardiovascular abnormality					http://www.ncbi.nlm.nih.gov/pubmed/25951748	23
Large neutral amino acids transporter small subunit 2	SLC7A8, LAT2	L-type amino acid transporter 2 (hLAT2), Solute carrier family 7 member 8	Q9UHI5	Human	Choroid plexus		< 2.08		fmol/µg protein				1	nanoLC-MRM TripleTOF MS	Absolute		92 years	Male	Caucasian	Depression and dementia, and cardiovascular abnormality					http://www.ncbi.nlm.nih.gov/pubmed/25951748	23
4F2 cell-surface antigen heavy chain	SLC3A2, MDU1	4F2 heavy chain antigen, Lymphocyte activation antigen 4F2 large subunit, Solute carrier family 3 member 2 and CD_antigen: CD98	P08195	Human	Choroid plexus		1.42		fmol/µg protein	0.28			1	nanoLC-MRM TripleTOF MS	Absolute		92 years	Male	Caucasian	Depression and dementia, and cardiovascular abnormality					http://www.ncbi.nlm.nih.gov/pubmed/25951748	23
Excitatory amino acid transporter 1	SLC1A3, EAAT1, GLAST, GLAST1	Sodium-dependent glutamate/aspartate transporter 1 (GLAST-1), Solute carrier family 1 member 3	P43003	Human	Choroid plexus		5.04		fmol/µg protein	0.18			1	nanoLC-MRM TripleTOF MS	Absolute		92 years	Male	Caucasian	Depression and dementia, and cardiovascular abnormality					http://www.ncbi.nlm.nih.gov/pubmed/25951748	23
Carnitine O-acetyltransferase (Carnitine acetylase)	CRAT, CAT1	Carnitine acetyltransferase (CAT, CrAT)	P43155	Human	Choroid plexus		1.22		fmol/µg protein	0.15			1	nanoLC-MRM TripleTOF MS	Absolute		92 years	Male	Caucasian	Depression and dementia, and cardiovascular abnormality					http://www.ncbi.nlm.nih.gov/pubmed/25951748	23
Folate transporter 1	SLC19A1, FLOT1, RFC1	Intestinal folate carrier 1 (IFC-1), Placental folate transporter, Reduced folate carrier protein (RFC) and Solute carrier family 19 member 1	P41440	Human	Choroid plexus		3.68		fmol/µg protein	0.09			1	nanoLC-MRM TripleTOF MS	Absolute		92 years	Male	Caucasian	Depression and dementia, and cardiovascular abnormality					http://www.ncbi.nlm.nih.gov/pubmed/25951748	23
Proton-coupled folate transporter	SLC46A1, HCP1, PCFT	G21, Heme carrier protein 1, PCFT/HCP1 and Solute carrier family 46 member 1	Q96NT5	Human	Choroid plexus		1.78		fmol/µg protein	0.17			1	nanoLC-MRM TripleTOF MS	Absolute		92 years	Male	Caucasian	Depression and dementia, and cardiovascular abnormality					http://www.ncbi.nlm.nih.gov/pubmed/25951748	23
Sodium- and chloride-dependent creatine transporter 1 (CT1, Creatine transporter 1)	SLC6A8	Solute carrier family 6 member 8	P48029	Human	Choroid plexus		0.45		fmol/µg protein	0.138			1	nanoLC-MRM TripleTOF MS	Absolute		92 years	Male	Caucasian	Depression and dementia, and cardiovascular abnormality					http://www.ncbi.nlm.nih.gov/pubmed/25951748	23
Equilibrative nucleoside transporter 1	SLC29A1, ENT1	Solute carrier family 29 member 1, Equilibrative nitrobenzylmercaptopurine riboside-sensitive nucleoside transporter (Equilibrative NBMPR-sensitive nucleoside transporter), Nucleoside transporter, es-type	Q99808	Human	Choroid plexus		2.49		fmol/µg protein	0.12			1	nanoLC-MRM TripleTOF MS	Absolute		92 years	Male	Caucasian	Depression and dementia, and cardiovascular abnormality					http://www.ncbi.nlm.nih.gov/pubmed/25951748	23
Equilibrative nucleoside transporter 4 (hENT4)	SLC29A4, ENT4, PMAT, PSEC0113	Plasma membrane monoamine transporter and Solute carrier family 29 member 4	Q7RTT9	Human	Choroid plexus		0.288		fmol/µg protein	0.041			1	nanoLC-MRM TripleTOF MS	Absolute		92 years	Male	Caucasian	Depression and dementia, and cardiovascular abnormality					http://www.ncbi.nlm.nih.gov/pubmed/25951748	23
Cytochrome P450 3A4	CYP3A4, CYP3A3	1,8-cineole 2-exo-monooxygenase, Albendazole monooxygenase, Albendazole sulfoxidase, CYPIIIA3, CYPIIIA4, Cholesterol 25-hydroxylase, Cytochrome P450 3A3, Cytochrome P450 HLp, Cytochrome P450 NF-25, Cytochrome P450-PCN1, Nifedipine oxidase, Quinine 3-monooxygenase and Taurochenodeoxycholate 6-alpha-hydroxylase	P08684	Human	Liver	Homogenates	70.2		pmol/mg protein				1	Western immunoblotting	Absolute		51	F		Pancreatitis			Aspirin, flunitrazepam, insulin, ranitidine		http://www.ncbi.nlm.nih.gov/pubmed/15001968	24
Cytochrome P450 3A4	CYP3A4, CYP3A3	1,8-cineole 2-exo-monooxygenase, Albendazole monooxygenase, Albendazole sulfoxidase, CYPIIIA3, CYPIIIA4, Cholesterol 25-hydroxylase, Cytochrome P450 3A3, Cytochrome P450 HLp, Cytochrome P450 NF-25, Cytochrome P450-PCN1, Nifedipine oxidase, Quinine 3-monooxygenase and Taurochenodeoxycholate 6-alpha-hydroxylase	P08684	Human	Liver	Homogenates	19.2		pmol/mg protein				1	Western immunoblotting	Absolute		81	M		Gastric ulcer			Acarbose, enalapril, furosemide, glyburide (INN, glibenclamide), nifedipine, oxazepam		http://www.ncbi.nlm.nih.gov/pubmed/15001968	24
Cytochrome P450 3A4	CYP3A4, CYP3A3	1,8-cineole 2-exo-monooxygenase, Albendazole monooxygenase, Albendazole sulfoxidase, CYPIIIA3, CYPIIIA4, Cholesterol 25-hydroxylase, Cytochrome P450 3A3, Cytochrome P450 HLp, Cytochrome P450 NF-25, Cytochrome P450-PCN1, Nifedipine oxidase, Quinine 3-monooxygenase and Taurochenodeoxycholate 6-alpha-hydroxylase	P08684	Human	Liver	Homogenates	94.2		pmol/mg protein				1	Western immunoblotting	Absolute		59	F		Pancreatic cancer			Metronidazole, oﬂoxacin, terfenadine		http://www.ncbi.nlm.nih.gov/pubmed/15001968	24
Cytochrome P450 3A4	CYP3A4, CYP3A3	1,8-cineole 2-exo-monooxygenase, Albendazole monooxygenase, Albendazole sulfoxidase, CYPIIIA3, CYPIIIA4, Cholesterol 25-hydroxylase, Cytochrome P450 3A3, Cytochrome P450 HLp, Cytochrome P450 NF-25, Cytochrome P450-PCN1, Nifedipine oxidase, Quinine 3-monooxygenase and Taurochenodeoxycholate 6-alpha-hydroxylase	P08684	Human	Liver	Homogenates	157.2		pmol/mg protein				1	Western immunoblotting	Absolute		78	M		Pancreatic pseudocyst			Metoprolol, nifedipine, omeprazole		http://www.ncbi.nlm.nih.gov/pubmed/15001968	24
Cytochrome P450 3A4	CYP3A4, CYP3A3	1,8-cineole 2-exo-monooxygenase, Albendazole monooxygenase, Albendazole sulfoxidase, CYPIIIA3, CYPIIIA4, Cholesterol 25-hydroxylase, Cytochrome P450 3A3, Cytochrome P450 HLp, Cytochrome P450 NF-25, Cytochrome P450-PCN1, Nifedipine oxidase, Quinine 3-monooxygenase and Taurochenodeoxycholate 6-alpha-hydroxylase	P08684	Human	Liver	Homogenates	69		pmol/mg protein				1	Western immunoblotting	Absolute		54	F		Pancreatic cancer			Amitriptyline, enalapril, ﬂunitrazepam, nifedipine		http://www.ncbi.nlm.nih.gov/pubmed/15001968	24
Cytochrome P450 3A4	CYP3A4, CYP3A3	1,8-cineole 2-exo-monooxygenase, Albendazole monooxygenase, Albendazole sulfoxidase, CYPIIIA3, CYPIIIA4, Cholesterol 25-hydroxylase, Cytochrome P450 3A3, Cytochrome P450 HLp, Cytochrome P450 NF-25, Cytochrome P450-PCN1, Nifedipine oxidase, Quinine 3-monooxygenase and Taurochenodeoxycholate 6-alpha-hydroxylase	P08684	Human	Liver	Homogenates	96.5		pmol/mg protein				1	Western immunoblotting	Absolute		78	M		Pancreatic cancer			Amlodipine, digoxin, enoxacin, nifedipine, metoclopramide, ranitidine		http://www.ncbi.nlm.nih.gov/pubmed/15001968	24
Cytochrome P450 3A4	CYP3A4, CYP3A3	1,8-cineole 2-exo-monooxygenase, Albendazole monooxygenase, Albendazole sulfoxidase, CYPIIIA3, CYPIIIA4, Cholesterol 25-hydroxylase, Cytochrome P450 3A3, Cytochrome P450 HLp, Cytochrome P450 NF-25, Cytochrome P450-PCN1, Nifedipine oxidase, Quinine 3-monooxygenase and Taurochenodeoxycholate 6-alpha-hydroxylase	P08684	Human	Liver	Homogenates	122.6		pmol/mg protein				1	Western immunoblotting	Absolute		74	M		Pancreatic cancer			Aspirin, isosorbide dinitrate, metoprolol, nifedipine, omeprazole, oxazepam		http://www.ncbi.nlm.nih.gov/pubmed/15001968	24
Cytochrome P450 3A4	CYP3A4, CYP3A3	1,8-cineole 2-exo-monooxygenase, Albendazole monooxygenase, Albendazole sulfoxidase, CYPIIIA3, CYPIIIA4, Cholesterol 25-hydroxylase, Cytochrome P450 3A3, Cytochrome P450 HLp, Cytochrome P450 NF-25, Cytochrome P450-PCN1, Nifedipine oxidase, Quinine 3-monooxygenase and Taurochenodeoxycholate 6-alpha-hydroxylase	P08684	Human	Liver	Homogenates	51.9		pmol/mg protein				1	Western immunoblotting	Absolute		62	M		Gastric cancer			Amoxicillin, digitoxin, fosinopril, furosemide, gentamicin, isosorbide dinitrate		http://www.ncbi.nlm.nih.gov/pubmed/15001968	24
Cytochrome P450 3A4	CYP3A4, CYP3A3	1,8-cineole 2-exo-monooxygenase, Albendazole monooxygenase, Albendazole sulfoxidase, CYPIIIA3, CYPIIIA4, Cholesterol 25-hydroxylase, Cytochrome P450 3A3, Cytochrome P450 HLp, Cytochrome P450 NF-25, Cytochrome P450-PCN1, Nifedipine oxidase, Quinine 3-monooxygenase and Taurochenodeoxycholate 6-alpha-hydroxylase	P08684	Human	Liver	Homogenates	173.9		pmol/mg protein				1	Western immunoblotting	Absolute		64	M		Duodenal adenocarcinoma			Ampicillin, flunitrazepam, gentamicin		http://www.ncbi.nlm.nih.gov/pubmed/15001968	24
Cytochrome P450 3A4	CYP3A4, CYP3A3	1,8-cineole 2-exo-monooxygenase, Albendazole monooxygenase, Albendazole sulfoxidase, CYPIIIA3, CYPIIIA4, Cholesterol 25-hydroxylase, Cytochrome P450 3A3, Cytochrome P450 HLp, Cytochrome P450 NF-25, Cytochrome P450-PCN1, Nifedipine oxidase, Quinine 3-monooxygenase and Taurochenodeoxycholate 6-alpha-hydroxylase	P08684	Human	Liver	Homogenates	37.3		pmol/mg protein				1	Western immunoblotting	Absolute		63	M		Gastric cancer			Flunitrazepam, glyburide, ranitidine		http://www.ncbi.nlm.nih.gov/pubmed/15001968	24
Cytochrome P450 3A4	CYP3A4, CYP3A3	1,8-cineole 2-exo-monooxygenase, Albendazole monooxygenase, Albendazole sulfoxidase, CYPIIIA3, CYPIIIA4, Cholesterol 25-hydroxylase, Cytochrome P450 3A3, Cytochrome P450 HLp, Cytochrome P450 NF-25, Cytochrome P450-PCN1, Nifedipine oxidase, Quinine 3-monooxygenase and Taurochenodeoxycholate 6-alpha-hydroxylase	P08684	Human	Liver	Homogenates	21.6		pmol/mg protein				1	Western immunoblotting	Absolute		37	M		Pancreatitis			Flunitrazepam, glyburide, insulin, piperacillin, ranitidine		http://www.ncbi.nlm.nih.gov/pubmed/15001968	24
Cytochrome P450 3A4	CYP3A4, CYP3A3	1,8-cineole 2-exo-monooxygenase, Albendazole monooxygenase, Albendazole sulfoxidase, CYPIIIA3, CYPIIIA4, Cholesterol 25-hydroxylase, Cytochrome P450 3A3, Cytochrome P450 HLp, Cytochrome P450 NF-25, Cytochrome P450-PCN1, Nifedipine oxidase, Quinine 3-monooxygenase and Taurochenodeoxycholate 6-alpha-hydroxylase	P08684	Human	Liver	Homogenates	41.2		pmol/mg protein				1	Western immunoblotting	Absolute		67	F		Pancreatic cancer			Amlodipine, aspirin, butylscopolamine, ceftriaxone, metronidazole, midazolam, acetaminophen (INN, paracetamol)		http://www.ncbi.nlm.nih.gov/pubmed/15001968	24
Cytochrome P450 3A4	CYP3A4, CYP3A3	1,8-cineole 2-exo-monooxygenase, Albendazole monooxygenase, Albendazole sulfoxidase, CYPIIIA3, CYPIIIA4, Cholesterol 25-hydroxylase, Cytochrome P450 3A3, Cytochrome P450 HLp, Cytochrome P450 NF-25, Cytochrome P450-PCN1, Nifedipine oxidase, Quinine 3-monooxygenase and Taurochenodeoxycholate 6-alpha-hydroxylase	P08684	Human	Liver	Homogenates	128		pmol/mg protein				1	Western immunoblotting	Absolute		59	F		Gastric cancer			Butylscopolamine, ceftriaxone, estradiol, flunitrazepam, midazolam, norethindrone (INN, norethisterone), omeprazol		http://www.ncbi.nlm.nih.gov/pubmed/15001968	24
Cytochrome P450 3A4	CYP3A4, CYP3A3	1,8-cineole 2-exo-monooxygenase, Albendazole monooxygenase, Albendazole sulfoxidase, CYPIIIA3, CYPIIIA4, Cholesterol 25-hydroxylase, Cytochrome P450 3A3, Cytochrome P450 HLp, Cytochrome P450 NF-25, Cytochrome P450-PCN1, Nifedipine oxidase, Quinine 3-monooxygenase and Taurochenodeoxycholate 6-alpha-hydroxylase	P08684	Human	Liver	Homogenates	35.2		pmol/mg protein				1	Western immunoblotting	Absolute		73	F		Gastric cancer			Flunitrazepam, furosemide, gentamicin, hydrochlorothiazide, levothyroxine sodium (INN, thyroxine), triamterene, vancomycin		http://www.ncbi.nlm.nih.gov/pubmed/15001968	24
Cytochrome P450 3A4	CYP3A4, CYP3A3	1,8-cineole 2-exo-monooxygenase, Albendazole monooxygenase, Albendazole sulfoxidase, CYPIIIA3, CYPIIIA4, Cholesterol 25-hydroxylase, Cytochrome P450 3A3, Cytochrome P450 HLp, Cytochrome P450 NF-25, Cytochrome P450-PCN1, Nifedipine oxidase, Quinine 3-monooxygenase and Taurochenodeoxycholate 6-alpha-hydroxylase	P08684	Human	Liver	Homogenates	22.6		pmol/mg protein				1	Western immunoblotting	Absolute		60	F		Gastric cancer			Flunitrazepam, gentamicin, metoclopramide, vancomycin		http://www.ncbi.nlm.nih.gov/pubmed/15001968	24
Cytochrome P450 3A4	CYP3A4, CYP3A3	1,8-cineole 2-exo-monooxygenase, Albendazole monooxygenase, Albendazole sulfoxidase, CYPIIIA3, CYPIIIA4, Cholesterol 25-hydroxylase, Cytochrome P450 3A3, Cytochrome P450 HLp, Cytochrome P450 NF-25, Cytochrome P450-PCN1, Nifedipine oxidase, Quinine 3-monooxygenase and Taurochenodeoxycholate 6-alpha-hydroxylase	P08684	Human	Liver	Homogenates	76.0 (Mean)		pmol/mg protein	50.6			15	Western immunoblotting	Absolute		37-81	8M, 7F		Pancreatitis, Gastric cancer, Pancreatic cancer, Duodenal adenocarcinoma and Pancreatic pseudocyst					http://www.ncbi.nlm.nih.gov/pubmed/15001968	24
Cytochrome P450 3A5	CYP3A5	CYPIIIA5, Cytochrome P450 HLp2 and Cytochrome P450-PCN3	P20815	Human	Liver	Homogenates	<0.25		pmol/mg protein				1	Western immunoblotting	Absolute		51	F		Pancreatitis			Aspirin, flunitrazepam, insulin, ranitidine		http://www.ncbi.nlm.nih.gov/pubmed/15001968	24
Cytochrome P450 3A5	CYP3A5	CYPIIIA5, Cytochrome P450 HLp2 and Cytochrome P450-PCN3	P20815	Human	Liver	Homogenates	<0.25		pmol/mg protein				1	Western immunoblotting	Absolute		81	M		Gastric ulcer			Acarbose, enalapril, furosemide, glyburide (INN, glibenclamide), nifedipine, oxazepam		http://www.ncbi.nlm.nih.gov/pubmed/15001968	24
Cytochrome P450 3A5	CYP3A5	CYPIIIA5, Cytochrome P450 HLp2 and Cytochrome P450-PCN3	P20815	Human	Liver	Homogenates	0.3		pmol/mg protein				1	Western immunoblotting	Absolute		59	F		Pancreatic cancer			Metronidazole, oﬂoxacin, terfenadine		http://www.ncbi.nlm.nih.gov/pubmed/15001968	24
Cytochrome P450 3A5	CYP3A5	CYPIIIA5, Cytochrome P450 HLp2 and Cytochrome P450-PCN3	P20815	Human	Liver	Homogenates	0.6		pmol/mg protein				1	Western immunoblotting	Absolute		78	M		Pancreatic pseudocyst			Metoprolol, nifedipine, omeprazole		http://www.ncbi.nlm.nih.gov/pubmed/15001968	24
Cytochrome P450 3A5	CYP3A5	CYPIIIA5, Cytochrome P450 HLp2 and Cytochrome P450-PCN3	P20815	Human	Liver	Homogenates	<0.25		pmol/mg protein				1	Western immunoblotting	Absolute		54	F		Pancreatic cancer			Amitriptyline, enalapril, ﬂunitrazepam, nifedipine		http://www.ncbi.nlm.nih.gov/pubmed/15001968	24
Cytochrome P450 3A5	CYP3A5	CYPIIIA5, Cytochrome P450 HLp2 and Cytochrome P450-PCN3	P20815	Human	Liver	Homogenates	0.3		pmol/mg protein				1	Western immunoblotting	Absolute		78	M		Pancreatic cancer			Amlodipine, digoxin, enoxacin, nifedipine, metoclopramide, ranitidine		http://www.ncbi.nlm.nih.gov/pubmed/15001968	24
Cytochrome P450 3A5	CYP3A5	CYPIIIA5, Cytochrome P450 HLp2 and Cytochrome P450-PCN3	P20815	Human	Liver	Homogenates	<0.25		pmol/mg protein				1	Western immunoblotting	Absolute		74	M		Pancreatic cancer			Aspirin, isosorbide dinitrate, metoprolol, nifedipine, omeprazole, oxazepam		http://www.ncbi.nlm.nih.gov/pubmed/15001968	24
Cytochrome P450 3A5	CYP3A5	CYPIIIA5, Cytochrome P450 HLp2 and Cytochrome P450-PCN3	P20815	Human	Liver	Homogenates	2		pmol/mg protein				1	Western immunoblotting	Absolute		62	M		Gastric cancer			Amoxicillin, digitoxin, fosinopril, furosemide, gentamicin, isosorbide dinitrate		http://www.ncbi.nlm.nih.gov/pubmed/15001968	24
Cytochrome P450 3A5	CYP3A5	CYPIIIA5, Cytochrome P450 HLp2 and Cytochrome P450-PCN3	P20815	Human	Liver	Homogenates	0.6		pmol/mg protein				1	Western immunoblotting	Absolute		64	M		Duodenal adenocarcinoma			Ampicillin, flunitrazepam, gentamicin		http://www.ncbi.nlm.nih.gov/pubmed/15001968	24
Cytochrome P450 3A5	CYP3A5	CYPIIIA5, Cytochrome P450 HLp2 and Cytochrome P450-PCN3	P20815	Human	Liver	Homogenates	<0.25		pmol/mg protein				1	Western immunoblotting	Absolute		63	M		Gastric cancer			Flunitrazepam, glyburide, ranitidine		http://www.ncbi.nlm.nih.gov/pubmed/15001968	24
Cytochrome P450 3A5	CYP3A5	CYPIIIA5, Cytochrome P450 HLp2 and Cytochrome P450-PCN3	P20815	Human	Liver	Homogenates	<0.25		pmol/mg protein				1	Western immunoblotting	Absolute		37	M		Pancreatitis			Flunitrazepam, glyburide, insulin, piperacillin, ranitidine		http://www.ncbi.nlm.nih.gov/pubmed/15001968	24
Cytochrome P450 3A5	CYP3A5	CYPIIIA5, Cytochrome P450 HLp2 and Cytochrome P450-PCN3	P20815	Human	Liver	Homogenates	<0.25		pmol/mg protein				1	Western immunoblotting	Absolute		67	F		Pancreatic cancer			Amlodipine, aspirin, butylscopolamine, ceftriaxone, metronidazole, midazolam, acetaminophen (INN, paracetamol)		http://www.ncbi.nlm.nih.gov/pubmed/15001968	24
Cytochrome P450 3A5	CYP3A5	CYPIIIA5, Cytochrome P450 HLp2 and Cytochrome P450-PCN3	P20815	Human	Liver	Homogenates	0.6		pmol/mg protein				1	Western immunoblotting	Absolute		59	F		Gastric cancer			Butylscopolamine, ceftriaxone, estradiol, flunitrazepam, midazolam, norethindrone (INN, norethisterone), omeprazol		http://www.ncbi.nlm.nih.gov/pubmed/15001968	24
Cytochrome P450 3A5	CYP3A5	CYPIIIA5, Cytochrome P450 HLp2 and Cytochrome P450-PCN3	P20815	Human	Liver	Homogenates	<0.25		pmol/mg protein				1	Western immunoblotting	Absolute		73	F		Gastric cancer			Flunitrazepam, furosemide, gentamicin, hydrochlorothiazide, levothyroxine sodium (INN, thyroxine), triamterene, vancomycin		http://www.ncbi.nlm.nih.gov/pubmed/15001968	24
Cytochrome P450 3A5	CYP3A5	CYPIIIA5, Cytochrome P450 HLp2 and Cytochrome P450-PCN3	P20815	Human	Liver	Homogenates	0.3		pmol/mg protein				1	Western immunoblotting	Absolute		60	F		Gastric cancer			Flunitrazepam, gentamicin, metoclopramide, vancomycin		http://www.ncbi.nlm.nih.gov/pubmed/15001968	24
Cytochrome P450 3A5	CYP3A5	CYPIIIA5, Cytochrome P450 HLp2 and Cytochrome P450-PCN3	P20815	Human	Liver	Homogenates	Mean not determined		pmol/mg protein				15	Western immunoblotting	Absolute		37-81	8M, 7F		Pancreatitis, Gastric cancer, Pancreatic cancer, Duodenal adenocarcinoma and Pancreatic pseudocyst					http://www.ncbi.nlm.nih.gov/pubmed/15001968	24
Multidrug resistance protein 1	ABCB1, MDR1, PGY1	ATP-binding cassette sub-family B member 1, P-glycoprotein 1 and CD_antigen: CD243	P08183	Human	Liver	Homogenates	42.4		LAU x 10^6/mg				1	Western immunoblotting	Absolute		51	F		Pancreatitis			Aspirin, flunitrazepam, insulin, ranitidine		http://www.ncbi.nlm.nih.gov/pubmed/15001968	24
Multidrug resistance protein 1	ABCB1, MDR1, PGY1	ATP-binding cassette sub-family B member 1, P-glycoprotein 1 and CD_antigen: CD243	P08183	Human	Liver	Homogenates	NA		LAU x 10^6/mg				1	Western immunoblotting	Absolute		81	M		Gastric ulcer			Acarbose, enalapril, furosemide, glyburide (INN, glibenclamide), nifedipine, oxazepam		http://www.ncbi.nlm.nih.gov/pubmed/15001968	24
Multidrug resistance protein 1	ABCB1, MDR1, PGY1	ATP-binding cassette sub-family B member 1, P-glycoprotein 1 and CD_antigen: CD243	P08183	Human	Liver	Homogenates	27.4		LAU x 10^6/mg				1	Western immunoblotting	Absolute		59	F		Pancreatic cancer			Metronidazole, oﬂoxacin, terfenadine		http://www.ncbi.nlm.nih.gov/pubmed/15001968	24
Multidrug resistance protein 1	ABCB1, MDR1, PGY1	ATP-binding cassette sub-family B member 1, P-glycoprotein 1 and CD_antigen: CD243	P08183	Human	Liver	Homogenates	19.4		LAU x 10^6/mg				1	Western immunoblotting	Absolute		78	M		Pancreatic pseudocyst			Metoprolol, nifedipine, omeprazole		http://www.ncbi.nlm.nih.gov/pubmed/15001968	24
Multidrug resistance protein 1	ABCB1, MDR1, PGY1	ATP-binding cassette sub-family B member 1, P-glycoprotein 1 and CD_antigen: CD243	P08183	Human	Liver	Homogenates	52.6		LAU x 10^6/mg				1	Western immunoblotting	Absolute		54	F		Pancreatic cancer			Amitriptyline, enalapril, ﬂunitrazepam, nifedipine		http://www.ncbi.nlm.nih.gov/pubmed/15001968	24
Multidrug resistance protein 1	ABCB1, MDR1, PGY1	ATP-binding cassette sub-family B member 1, P-glycoprotein 1 and CD_antigen: CD243	P08183	Human	Liver	Homogenates	50.4		LAU x 10^6/mg				1	Western immunoblotting	Absolute		78	M		Pancreatic cancer			Amlodipine, digoxin, enoxacin, nifedipine, metoclopramide, ranitidine		http://www.ncbi.nlm.nih.gov/pubmed/15001968	24
Multidrug resistance protein 1	ABCB1, MDR1, PGY1	ATP-binding cassette sub-family B member 1, P-glycoprotein 1 and CD_antigen: CD243	P08183	Human	Liver	Homogenates	52.2		LAU x 10^6/mg				1	Western immunoblotting	Absolute		74	M		Pancreatic cancer			Aspirin, isosorbide dinitrate, metoprolol, nifedipine, omeprazole, oxazepam		http://www.ncbi.nlm.nih.gov/pubmed/15001968	24
Multidrug resistance protein 1	ABCB1, MDR1, PGY1	ATP-binding cassette sub-family B member 1, P-glycoprotein 1 and CD_antigen: CD243	P08183	Human	Liver	Homogenates	NA		LAU x 10^6/mg				1	Western immunoblotting	Absolute		62	M		Gastric cancer			Amoxicillin, digitoxin, fosinopril, furosemide, gentamicin, isosorbide dinitrate		http://www.ncbi.nlm.nih.gov/pubmed/15001968	24
Multidrug resistance protein 1	ABCB1, MDR1, PGY1	ATP-binding cassette sub-family B member 1, P-glycoprotein 1 and CD_antigen: CD243	P08183	Human	Liver	Homogenates	41.4		LAU x 10^6/mg				1	Western immunoblotting	Absolute		64	M		Duodenal adenocarcinoma			Ampicillin, flunitrazepam, gentamicin		http://www.ncbi.nlm.nih.gov/pubmed/15001968	24
Multidrug resistance protein 1	ABCB1, MDR1, PGY1	ATP-binding cassette sub-family B member 1, P-glycoprotein 1 and CD_antigen: CD243	P08183	Human	Liver	Homogenates	NA		LAU x 10^6/mg				1	Western immunoblotting	Absolute		63	M		Gastric cancer			Flunitrazepam, glyburide, ranitidine		http://www.ncbi.nlm.nih.gov/pubmed/15001968	24
Multidrug resistance protein 1	ABCB1, MDR1, PGY1	ATP-binding cassette sub-family B member 1, P-glycoprotein 1 and CD_antigen: CD243	P08183	Human	Liver	Homogenates	38.3		LAU x 10^6/mg				1	Western immunoblotting	Absolute		37	M		Pancreatitis			Flunitrazepam, glyburide, insulin, piperacillin, ranitidine		http://www.ncbi.nlm.nih.gov/pubmed/15001968	24
Multidrug resistance protein 1	ABCB1, MDR1, PGY1	ATP-binding cassette sub-family B member 1, P-glycoprotein 1 and CD_antigen: CD243	P08183	Human	Liver	Homogenates	54.3		LAU x 10^6/mg				1	Western immunoblotting	Absolute		67	F		Pancreatic cancer			Amlodipine, aspirin, butylscopolamine, ceftriaxone, metronidazole, midazolam, acetaminophen (INN, paracetamol)		http://www.ncbi.nlm.nih.gov/pubmed/15001968	24
Multidrug resistance protein 1	ABCB1, MDR1, PGY1	ATP-binding cassette sub-family B member 1, P-glycoprotein 1 and CD_antigen: CD243	P08183	Human	Liver	Homogenates	NA		LAU x 10^6/mg				1	Western immunoblotting	Absolute		59	F		Gastric cancer			Butylscopolamine, ceftriaxone, estradiol, flunitrazepam, midazolam, norethindrone (INN, norethisterone), omeprazol		http://www.ncbi.nlm.nih.gov/pubmed/15001968	24
Multidrug resistance protein 1	ABCB1, MDR1, PGY1	ATP-binding cassette sub-family B member 1, P-glycoprotein 1 and CD_antigen: CD243	P08183	Human	Liver	Homogenates	60.8		LAU x 10^6/mg				1	Western immunoblotting	Absolute		73	F		Gastric cancer			Flunitrazepam, furosemide, gentamicin, hydrochlorothiazide, levothyroxine sodium (INN, thyroxine), triamterene, vancomycin		http://www.ncbi.nlm.nih.gov/pubmed/15001968	24
Multidrug resistance protein 1	ABCB1, MDR1, PGY1	ATP-binding cassette sub-family B member 1, P-glycoprotein 1 and CD_antigen: CD243	P08183	Human	Liver	Homogenates	NA		LAU x 10^6/mg				1	Western immunoblotting	Absolute		60	F		Gastric cancer			Flunitrazepam, gentamicin, metoclopramide, vancomycin		http://www.ncbi.nlm.nih.gov/pubmed/15001968	24
Multidrug resistance protein 1	ABCB1, MDR1, PGY1	ATP-binding cassette sub-family B member 1, P-glycoprotein 1 and CD_antigen: CD243	P08183	Human	Liver	Homogenates	43.9		LAU x 10^6/mg	12.9			15	Western immunoblotting	Absolute		37-81	8M, 7F		Pancreatitis, Gastric cancer, Pancreatic cancer, Duodenal adenocarcinoma and Pancreatic pseudocyst					http://www.ncbi.nlm.nih.gov/pubmed/15001968	24
Cytochrome P450 3A4	CYP3A4, CYP3A3	1,8-cineole 2-exo-monooxygenase, Albendazole monooxygenase, Albendazole sulfoxidase, CYPIIIA3, CYPIIIA4, Cholesterol 25-hydroxylase, Cytochrome P450 3A3, Cytochrome P450 HLp, Cytochrome P450 NF-25, Cytochrome P450-PCN1, Nifedipine oxidase, Quinine 3-monooxygenase and Taurochenodeoxycholate 6-alpha-hydroxylase	P08684	Human	Intestinal enterocytes	Homogenates	10.7		pmol/mg protein				1	Western immunoblotting	Absolute		51	F		Pancreatitis			Aspirin, flunitrazepam, insulin, ranitidine		http://www.ncbi.nlm.nih.gov/pubmed/15001968	24
Cytochrome P450 3A4	CYP3A4, CYP3A3	1,8-cineole 2-exo-monooxygenase, Albendazole monooxygenase, Albendazole sulfoxidase, CYPIIIA3, CYPIIIA4, Cholesterol 25-hydroxylase, Cytochrome P450 3A3, Cytochrome P450 HLp, Cytochrome P450 NF-25, Cytochrome P450-PCN1, Nifedipine oxidase, Quinine 3-monooxygenase and Taurochenodeoxycholate 6-alpha-hydroxylase	P08684	Human	Intestinal enterocytes	Homogenates	5.1		pmol/mg protein				1	Western immunoblotting	Absolute		81	M		Gastric ulcer			Acarbose, enalapril, furosemide, glyburide (INN, glibenclamide), nifedipine, oxazepam		http://www.ncbi.nlm.nih.gov/pubmed/15001968	24
Cytochrome P450 3A4	CYP3A4, CYP3A3	1,8-cineole 2-exo-monooxygenase, Albendazole monooxygenase, Albendazole sulfoxidase, CYPIIIA3, CYPIIIA4, Cholesterol 25-hydroxylase, Cytochrome P450 3A3, Cytochrome P450 HLp, Cytochrome P450 NF-25, Cytochrome P450-PCN1, Nifedipine oxidase, Quinine 3-monooxygenase and Taurochenodeoxycholate 6-alpha-hydroxylase	P08684	Human	Intestinal enterocytes	Homogenates	2.4		pmol/mg protein				1	Western immunoblotting	Absolute		59	F		Pancreatic cancer			Metronidazole, oﬂoxacin, terfenadine		http://www.ncbi.nlm.nih.gov/pubmed/15001968	24
Cytochrome P450 3A4	CYP3A4, CYP3A3	1,8-cineole 2-exo-monooxygenase, Albendazole monooxygenase, Albendazole sulfoxidase, CYPIIIA3, CYPIIIA4, Cholesterol 25-hydroxylase, Cytochrome P450 3A3, Cytochrome P450 HLp, Cytochrome P450 NF-25, Cytochrome P450-PCN1, Nifedipine oxidase, Quinine 3-monooxygenase and Taurochenodeoxycholate 6-alpha-hydroxylase	P08684	Human	Intestinal enterocytes	Homogenates	35.8		pmol/mg protein				1	Western immunoblotting	Absolute		78	M		Pancreatic pseudocyst			Metoprolol, nifedipine, omeprazole		http://www.ncbi.nlm.nih.gov/pubmed/15001968	24
Cytochrome P450 3A4	CYP3A4, CYP3A3	1,8-cineole 2-exo-monooxygenase, Albendazole monooxygenase, Albendazole sulfoxidase, CYPIIIA3, CYPIIIA4, Cholesterol 25-hydroxylase, Cytochrome P450 3A3, Cytochrome P450 HLp, Cytochrome P450 NF-25, Cytochrome P450-PCN1, Nifedipine oxidase, Quinine 3-monooxygenase and Taurochenodeoxycholate 6-alpha-hydroxylase	P08684	Human	Intestinal enterocytes	Homogenates	13.6		pmol/mg protein				1	Western immunoblotting	Absolute		54	F		Pancreatic cancer			Amitriptyline, enalapril, ﬂunitrazepam, nifedipine		http://www.ncbi.nlm.nih.gov/pubmed/15001968	24
Cytochrome P450 3A4	CYP3A4, CYP3A3	1,8-cineole 2-exo-monooxygenase, Albendazole monooxygenase, Albendazole sulfoxidase, CYPIIIA3, CYPIIIA4, Cholesterol 25-hydroxylase, Cytochrome P450 3A3, Cytochrome P450 HLp, Cytochrome P450 NF-25, Cytochrome P450-PCN1, Nifedipine oxidase, Quinine 3-monooxygenase and Taurochenodeoxycholate 6-alpha-hydroxylase	P08684	Human	Intestinal enterocytes	Homogenates	25.3		pmol/mg protein				1	Western immunoblotting	Absolute		78	M		Pancreatic cancer			Amlodipine, digoxin, enoxacin, nifedipine, metoclopramide, ranitidine		http://www.ncbi.nlm.nih.gov/pubmed/15001968	24
Cytochrome P450 3A4	CYP3A4, CYP3A3	1,8-cineole 2-exo-monooxygenase, Albendazole monooxygenase, Albendazole sulfoxidase, CYPIIIA3, CYPIIIA4, Cholesterol 25-hydroxylase, Cytochrome P450 3A3, Cytochrome P450 HLp, Cytochrome P450 NF-25, Cytochrome P450-PCN1, Nifedipine oxidase, Quinine 3-monooxygenase and Taurochenodeoxycholate 6-alpha-hydroxylase	P08684	Human	Intestinal enterocytes	Homogenates	32.3		pmol/mg protein				1	Western immunoblotting	Absolute		74	M		Pancreatic cancer			Aspirin, isosorbide dinitrate, metoprolol, nifedipine, omeprazole, oxazepam		http://www.ncbi.nlm.nih.gov/pubmed/15001968	24
Cytochrome P450 3A4	CYP3A4, CYP3A3	1,8-cineole 2-exo-monooxygenase, Albendazole monooxygenase, Albendazole sulfoxidase, CYPIIIA3, CYPIIIA4, Cholesterol 25-hydroxylase, Cytochrome P450 3A3, Cytochrome P450 HLp, Cytochrome P450 NF-25, Cytochrome P450-PCN1, Nifedipine oxidase, Quinine 3-monooxygenase and Taurochenodeoxycholate 6-alpha-hydroxylase	P08684	Human	Intestinal enterocytes	Homogenates	0.9		pmol/mg protein				1	Western immunoblotting	Absolute		62	M		Gastric cancer			Amoxicillin, digitoxin, fosinopril, furosemide, gentamicin, isosorbide dinitrate		http://www.ncbi.nlm.nih.gov/pubmed/15001968	24
Cytochrome P450 3A4	CYP3A4, CYP3A3	1,8-cineole 2-exo-monooxygenase, Albendazole monooxygenase, Albendazole sulfoxidase, CYPIIIA3, CYPIIIA4, Cholesterol 25-hydroxylase, Cytochrome P450 3A3, Cytochrome P450 HLp, Cytochrome P450 NF-25, Cytochrome P450-PCN1, Nifedipine oxidase, Quinine 3-monooxygenase and Taurochenodeoxycholate 6-alpha-hydroxylase	P08684	Human	Intestinal enterocytes	Homogenates	11.1		pmol/mg protein				1	Western immunoblotting	Absolute		64	M		Duodenal adenocarcinoma			Ampicillin, flunitrazepam, gentamicin		http://www.ncbi.nlm.nih.gov/pubmed/15001968	24
Cytochrome P450 3A4	CYP3A4, CYP3A3	1,8-cineole 2-exo-monooxygenase, Albendazole monooxygenase, Albendazole sulfoxidase, CYPIIIA3, CYPIIIA4, Cholesterol 25-hydroxylase, Cytochrome P450 3A3, Cytochrome P450 HLp, Cytochrome P450 NF-25, Cytochrome P450-PCN1, Nifedipine oxidase, Quinine 3-monooxygenase and Taurochenodeoxycholate 6-alpha-hydroxylase	P08684	Human	Intestinal enterocytes	Homogenates	16.7		pmol/mg protein				1	Western immunoblotting	Absolute		63	M		Gastric cancer			Flunitrazepam, glyburide, ranitidine		http://www.ncbi.nlm.nih.gov/pubmed/15001968	24
Cytochrome P450 3A4	CYP3A4, CYP3A3	1,8-cineole 2-exo-monooxygenase, Albendazole monooxygenase, Albendazole sulfoxidase, CYPIIIA3, CYPIIIA4, Cholesterol 25-hydroxylase, Cytochrome P450 3A3, Cytochrome P450 HLp, Cytochrome P450 NF-25, Cytochrome P450-PCN1, Nifedipine oxidase, Quinine 3-monooxygenase and Taurochenodeoxycholate 6-alpha-hydroxylase	P08684	Human	Intestinal enterocytes	Homogenates	29		pmol/mg protein				1	Western immunoblotting	Absolute		37	M		Pancreatitis			Flunitrazepam, glyburide, insulin, piperacillin, ranitidine		http://www.ncbi.nlm.nih.gov/pubmed/15001968	24
Cytochrome P450 3A4	CYP3A4, CYP3A3	1,8-cineole 2-exo-monooxygenase, Albendazole monooxygenase, Albendazole sulfoxidase, CYPIIIA3, CYPIIIA4, Cholesterol 25-hydroxylase, Cytochrome P450 3A3, Cytochrome P450 HLp, Cytochrome P450 NF-25, Cytochrome P450-PCN1, Nifedipine oxidase, Quinine 3-monooxygenase and Taurochenodeoxycholate 6-alpha-hydroxylase	P08684	Human	Intestinal enterocytes	Homogenates	21.8		pmol/mg protein				1	Western immunoblotting	Absolute		67	F		Pancreatic cancer			Amlodipine, aspirin, butylscopolamine, ceftriaxone, metronidazole, midazolam, acetaminophen (INN, paracetamol)		http://www.ncbi.nlm.nih.gov/pubmed/15001968	24
Cytochrome P450 3A4	CYP3A4, CYP3A3	1,8-cineole 2-exo-monooxygenase, Albendazole monooxygenase, Albendazole sulfoxidase, CYPIIIA3, CYPIIIA4, Cholesterol 25-hydroxylase, Cytochrome P450 3A3, Cytochrome P450 HLp, Cytochrome P450 NF-25, Cytochrome P450-PCN1, Nifedipine oxidase, Quinine 3-monooxygenase and Taurochenodeoxycholate 6-alpha-hydroxylase	P08684	Human	Intestinal enterocytes	Homogenates	58.8		pmol/mg protein				1	Western immunoblotting	Absolute		59	F		Gastric cancer			Butylscopolamine, ceftriaxone, estradiol, flunitrazepam, midazolam, norethindrone (INN, norethisterone), omeprazol		http://www.ncbi.nlm.nih.gov/pubmed/15001968	24
Cytochrome P450 3A4	CYP3A4, CYP3A3	1,8-cineole 2-exo-monooxygenase, Albendazole monooxygenase, Albendazole sulfoxidase, CYPIIIA3, CYPIIIA4, Cholesterol 25-hydroxylase, Cytochrome P450 3A3, Cytochrome P450 HLp, Cytochrome P450 NF-25, Cytochrome P450-PCN1, Nifedipine oxidase, Quinine 3-monooxygenase and Taurochenodeoxycholate 6-alpha-hydroxylase	P08684	Human	Intestinal enterocytes	Homogenates	45.4		pmol/mg protein				1	Western immunoblotting	Absolute		73	F		Gastric cancer			Flunitrazepam, furosemide, gentamicin, hydrochlorothiazide, levothyroxine sodium (INN, thyroxine), triamterene, vancomycin		http://www.ncbi.nlm.nih.gov/pubmed/15001968	24
Cytochrome P450 3A4	CYP3A4, CYP3A3	1,8-cineole 2-exo-monooxygenase, Albendazole monooxygenase, Albendazole sulfoxidase, CYPIIIA3, CYPIIIA4, Cholesterol 25-hydroxylase, Cytochrome P450 3A3, Cytochrome P450 HLp, Cytochrome P450 NF-25, Cytochrome P450-PCN1, Nifedipine oxidase, Quinine 3-monooxygenase and Taurochenodeoxycholate 6-alpha-hydroxylase	P08684	Human	Intestinal enterocytes	Homogenates	45.8		pmol/mg protein				1	Western immunoblotting	Absolute		60	F		Gastric cancer			Flunitrazepam, gentamicin, metoclopramide, vancomycin		http://www.ncbi.nlm.nih.gov/pubmed/15001968	24
Cytochrome P450 3A4	CYP3A4, CYP3A3	1,8-cineole 2-exo-monooxygenase, Albendazole monooxygenase, Albendazole sulfoxidase, CYPIIIA3, CYPIIIA4, Cholesterol 25-hydroxylase, Cytochrome P450 3A3, Cytochrome P450 HLp, Cytochrome P450 NF-25, Cytochrome P450-PCN1, Nifedipine oxidase, Quinine 3-monooxygenase and Taurochenodeoxycholate 6-alpha-hydroxylase	P08684	Human	Intestinal enterocytes	Homogenates	23.6 (Mean)		pmol/mg protein	17.4			15	Western immunoblotting	Absolute		37-81	8M, 7F		Pancreatitis, Gastric cancer, Pancreatic cancer, Duodenal adenocarcinoma and Pancreatic pseudocyst					http://www.ncbi.nlm.nih.gov/pubmed/15001968	24
Cytochrome P450 3A5	CYP3A5	CYPIIIA5, Cytochrome P450 HLp2 and Cytochrome P450-PCN3	P20815	Human	Intestinal enterocytes	Homogenates	<0.25		pmol/mg protein				1	Western immunoblotting	Absolute		51	F		Pancreatitis			Aspirin, flunitrazepam, insulin, ranitidine		http://www.ncbi.nlm.nih.gov/pubmed/15001968	24
Cytochrome P450 3A5	CYP3A5	CYPIIIA5, Cytochrome P450 HLp2 and Cytochrome P450-PCN3	P20815	Human	Intestinal enterocytes	Homogenates	<0.25		pmol/mg protein				1	Western immunoblotting	Absolute		81	M		Gastric ulcer			Acarbose, enalapril, furosemide, glyburide (INN, glibenclamide), nifedipine, oxazepam		http://www.ncbi.nlm.nih.gov/pubmed/15001968	24
Cytochrome P450 3A5	CYP3A5	CYPIIIA5, Cytochrome P450 HLp2 and Cytochrome P450-PCN3	P20815	Human	Intestinal enterocytes	Homogenates	<0.25		pmol/mg protein				1	Western immunoblotting	Absolute		59	F		Pancreatic cancer			Metronidazole, oﬂoxacin, terfenadine		http://www.ncbi.nlm.nih.gov/pubmed/15001968	24
Cytochrome P450 3A5	CYP3A5	CYPIIIA5, Cytochrome P450 HLp2 and Cytochrome P450-PCN3	P20815	Human	Intestinal enterocytes	Homogenates	<0.25		pmol/mg protein				1	Western immunoblotting	Absolute		78	M		Pancreatic pseudocyst			Metoprolol, nifedipine, omeprazole		http://www.ncbi.nlm.nih.gov/pubmed/15001968	24
Cytochrome P450 3A5	CYP3A5	CYPIIIA5, Cytochrome P450 HLp2 and Cytochrome P450-PCN3	P20815	Human	Intestinal enterocytes	Homogenates	<0.25		pmol/mg protein				1	Western immunoblotting	Absolute		54	F		Pancreatic cancer			Amitriptyline, enalapril, ﬂunitrazepam, nifedipine		http://www.ncbi.nlm.nih.gov/pubmed/15001968	24
Cytochrome P450 3A5	CYP3A5	CYPIIIA5, Cytochrome P450 HLp2 and Cytochrome P450-PCN3	P20815	Human	Intestinal enterocytes	Homogenates	<0.25		pmol/mg protein				1	Western immunoblotting	Absolute		78	M		Pancreatic cancer			Amlodipine, digoxin, enoxacin, nifedipine, metoclopramide, ranitidine		http://www.ncbi.nlm.nih.gov/pubmed/15001968	24
Cytochrome P450 3A5	CYP3A5	CYPIIIA5, Cytochrome P450 HLp2 and Cytochrome P450-PCN3	P20815	Human	Intestinal enterocytes	Homogenates	<0.25		pmol/mg protein				1	Western immunoblotting	Absolute		74	M		Pancreatic cancer			Aspirin, isosorbide dinitrate, metoprolol, nifedipine, omeprazole, oxazepam		http://www.ncbi.nlm.nih.gov/pubmed/15001968	24
Cytochrome P450 3A5	CYP3A5	CYPIIIA5, Cytochrome P450 HLp2 and Cytochrome P450-PCN3	P20815	Human	Intestinal enterocytes	Homogenates	<2.6		pmol/mg protein				1	Western immunoblotting	Absolute		62	M		Gastric cancer			Amoxicillin, digitoxin, fosinopril, furosemide, gentamicin, isosorbide dinitrate		http://www.ncbi.nlm.nih.gov/pubmed/15001968	24
Cytochrome P450 3A5	CYP3A5	CYPIIIA5, Cytochrome P450 HLp2 and Cytochrome P450-PCN3	P20815	Human	Intestinal enterocytes	Homogenates	<0.25		pmol/mg protein				1	Western immunoblotting	Absolute		64	M		Duodenal adenocarcinoma			Ampicillin, flunitrazepam, gentamicin		http://www.ncbi.nlm.nih.gov/pubmed/15001968	24
Cytochrome P450 3A5	CYP3A5	CYPIIIA5, Cytochrome P450 HLp2 and Cytochrome P450-PCN3	P20815	Human	Intestinal enterocytes	Homogenates	<0.25		pmol/mg protein				1	Western immunoblotting	Absolute		63	M		Gastric cancer			Flunitrazepam, glyburide, ranitidine		http://www.ncbi.nlm.nih.gov/pubmed/15001968	24
Cytochrome P450 3A5	CYP3A5	CYPIIIA5, Cytochrome P450 HLp2 and Cytochrome P450-PCN3	P20815	Human	Intestinal enterocytes	Homogenates	<0.25		pmol/mg protein				1	Western immunoblotting	Absolute		37	M		Pancreatitis			Flunitrazepam, glyburide, insulin, piperacillin, ranitidine		http://www.ncbi.nlm.nih.gov/pubmed/15001968	24
Cytochrome P450 3A5	CYP3A5	CYPIIIA5, Cytochrome P450 HLp2 and Cytochrome P450-PCN3	P20815	Human	Intestinal enterocytes	Homogenates	<0.25		pmol/mg protein				1	Western immunoblotting	Absolute		67	F		Pancreatic cancer			Amlodipine, aspirin, butylscopolamine, ceftriaxone, metronidazole, midazolam, acetaminophen (INN, paracetamol)		http://www.ncbi.nlm.nih.gov/pubmed/15001968	24
Cytochrome P450 3A5	CYP3A5	CYPIIIA5, Cytochrome P450 HLp2 and Cytochrome P450-PCN3	P20815	Human	Intestinal enterocytes	Homogenates	2.9		pmol/mg protein				1	Western immunoblotting	Absolute		59	F		Gastric cancer			Butylscopolamine, ceftriaxone, estradiol, flunitrazepam, midazolam, norethindrone (INN, norethisterone), omeprazol		http://www.ncbi.nlm.nih.gov/pubmed/15001968	24
Cytochrome P450 3A5	CYP3A5	CYPIIIA5, Cytochrome P450 HLp2 and Cytochrome P450-PCN3	P20815	Human	Intestinal enterocytes	Homogenates	<0.25		pmol/mg protein				1	Western immunoblotting	Absolute		73	F		Gastric cancer			Flunitrazepam, furosemide, gentamicin, hydrochlorothiazide, levothyroxine sodium (INN, thyroxine), triamterene, vancomycin		http://www.ncbi.nlm.nih.gov/pubmed/15001968	24
Cytochrome P450 3A5	CYP3A5	CYPIIIA5, Cytochrome P450 HLp2 and Cytochrome P450-PCN3	P20815	Human	Intestinal enterocytes	Homogenates	<0.25		pmol/mg protein				1	Western immunoblotting	Absolute		60	F		Gastric cancer			Flunitrazepam, gentamicin, metoclopramide, vancomycin		http://www.ncbi.nlm.nih.gov/pubmed/15001968	24
Cytochrome P450 3A5	CYP3A5	CYPIIIA5, Cytochrome P450 HLp2 and Cytochrome P450-PCN3	P20815	Human	Intestinal enterocytes	Homogenates			pmol/mg protein				15	Western immunoblotting	Absolute		37-81	8M, 7F		Pancreatitis, Gastric cancer, Pancreatic cancer, Duodenal adenocarcinoma and Pancreatic pseudocyst					http://www.ncbi.nlm.nih.gov/pubmed/15001968	24
Multidrug resistance protein 1	ABCB1, MDR1, PGY1	ATP-binding cassette sub-family B member 1, P-glycoprotein 1 and CD_antigen: CD243	P08183	Human	Intestinal enterocytes	Homogenates	8.1		LAU x 10^6/mg				1	Western immunoblotting	Absolute		51	F		Pancreatitis			Aspirin, flunitrazepam, insulin, ranitidine		http://www.ncbi.nlm.nih.gov/pubmed/15001968	24
Multidrug resistance protein 1	ABCB1, MDR1, PGY1	ATP-binding cassette sub-family B member 1, P-glycoprotein 1 and CD_antigen: CD243	P08183	Human	Intestinal enterocytes	Homogenates	6.4		LAU x 10^6/mg				1	Western immunoblotting	Absolute		81	M		Gastric ulcer			Acarbose, enalapril, furosemide, glyburide (INN, glibenclamide), nifedipine, oxazepam		http://www.ncbi.nlm.nih.gov/pubmed/15001968	24
Multidrug resistance protein 1	ABCB1, MDR1, PGY1	ATP-binding cassette sub-family B member 1, P-glycoprotein 1 and CD_antigen: CD243	P08183	Human	Intestinal enterocytes	Homogenates	7.5		LAU x 10^6/mg				1	Western immunoblotting	Absolute		59	F		Pancreatic cancer			Metronidazole, oﬂoxacin, terfenadine		http://www.ncbi.nlm.nih.gov/pubmed/15001968	24
Multidrug resistance protein 1	ABCB1, MDR1, PGY1	ATP-binding cassette sub-family B member 1, P-glycoprotein 1 and CD_antigen: CD243	P08183	Human	Intestinal enterocytes	Homogenates	6.5		LAU x 10^6/mg				1	Western immunoblotting	Absolute		78	M		Pancreatic pseudocyst			Metoprolol, nifedipine, omeprazole		http://www.ncbi.nlm.nih.gov/pubmed/15001968	24
Multidrug resistance protein 1	ABCB1, MDR1, PGY1	ATP-binding cassette sub-family B member 1, P-glycoprotein 1 and CD_antigen: CD243	P08183	Human	Intestinal enterocytes	Homogenates	3.6		LAU x 10^6/mg				1	Western immunoblotting	Absolute		54	F		Pancreatic cancer			Amitriptyline, enalapril, ﬂunitrazepam, nifedipine		http://www.ncbi.nlm.nih.gov/pubmed/15001968	24
Multidrug resistance protein 1	ABCB1, MDR1, PGY1	ATP-binding cassette sub-family B member 1, P-glycoprotein 1 and CD_antigen: CD243	P08183	Human	Intestinal enterocytes	Homogenates	4.3		LAU x 10^6/mg				1	Western immunoblotting	Absolute		78	M		Pancreatic cancer			Amlodipine, digoxin, enoxacin, nifedipine, metoclopramide, ranitidine		http://www.ncbi.nlm.nih.gov/pubmed/15001968	24
Multidrug resistance protein 1	ABCB1, MDR1, PGY1	ATP-binding cassette sub-family B member 1, P-glycoprotein 1 and CD_antigen: CD243	P08183	Human	Intestinal enterocytes	Homogenates	7.6		LAU x 10^6/mg				1	Western immunoblotting	Absolute		74	M		Pancreatic cancer			Aspirin, isosorbide dinitrate, metoprolol, nifedipine, omeprazole, oxazepam		http://www.ncbi.nlm.nih.gov/pubmed/15001968	24
Multidrug resistance protein 1	ABCB1, MDR1, PGY1	ATP-binding cassette sub-family B member 1, P-glycoprotein 1 and CD_antigen: CD243	P08183	Human	Intestinal enterocytes	Homogenates	4		LAU x 10^6/mg				1	Western immunoblotting	Absolute		62	M		Gastric cancer			Amoxicillin, digitoxin, fosinopril, furosemide, gentamicin, isosorbide dinitrate		http://www.ncbi.nlm.nih.gov/pubmed/15001968	24
Multidrug resistance protein 1	ABCB1, MDR1, PGY1	ATP-binding cassette sub-family B member 1, P-glycoprotein 1 and CD_antigen: CD243	P08183	Human	Intestinal enterocytes	Homogenates	6.7		LAU x 10^6/mg				1	Western immunoblotting	Absolute		64	M		Duodenal adenocarcinoma			Ampicillin, flunitrazepam, gentamicin		http://www.ncbi.nlm.nih.gov/pubmed/15001968	24
Multidrug resistance protein 1	ABCB1, MDR1, PGY1	ATP-binding cassette sub-family B member 1, P-glycoprotein 1 and CD_antigen: CD243	P08183	Human	Intestinal enterocytes	Homogenates	5.5		LAU x 10^6/mg				1	Western immunoblotting	Absolute		63	M		Gastric cancer			Flunitrazepam, glyburide, ranitidine		http://www.ncbi.nlm.nih.gov/pubmed/15001968	24
Multidrug resistance protein 1	ABCB1, MDR1, PGY1	ATP-binding cassette sub-family B member 1, P-glycoprotein 1 and CD_antigen: CD243	P08183	Human	Intestinal enterocytes	Homogenates	6.6		LAU x 10^6/mg				1	Western immunoblotting	Absolute		37	M		Pancreatitis			Flunitrazepam, glyburide, insulin, piperacillin, ranitidine		http://www.ncbi.nlm.nih.gov/pubmed/15001968	24
Multidrug resistance protein 1	ABCB1, MDR1, PGY1	ATP-binding cassette sub-family B member 1, P-glycoprotein 1 and CD_antigen: CD243	P08183	Human	Intestinal enterocytes	Homogenates	6.9		LAU x 10^6/mg				1	Western immunoblotting	Absolute		67	F		Pancreatic cancer			Amlodipine, aspirin, butylscopolamine, ceftriaxone, metronidazole, midazolam, acetaminophen (INN, paracetamol)		http://www.ncbi.nlm.nih.gov/pubmed/15001968	24
Multidrug resistance protein 1	ABCB1, MDR1, PGY1	ATP-binding cassette sub-family B member 1, P-glycoprotein 1 and CD_antigen: CD243	P08183	Human	Intestinal enterocytes	Homogenates	2.3		LAU x 10^6/mg				1	Western immunoblotting	Absolute		59	F		Gastric cancer			Butylscopolamine, ceftriaxone, estradiol, flunitrazepam, midazolam, norethindrone (INN, norethisterone), omeprazol		http://www.ncbi.nlm.nih.gov/pubmed/15001968	24
Multidrug resistance protein 1	ABCB1, MDR1, PGY1	ATP-binding cassette sub-family B member 1, P-glycoprotein 1 and CD_antigen: CD243	P08183	Human	Intestinal enterocytes	Homogenates	3.5		LAU x 10^6/mg				1	Western immunoblotting	Absolute		73	F		Gastric cancer			Flunitrazepam, furosemide, gentamicin, hydrochlorothiazide, levothyroxine sodium (INN, thyroxine), triamterene, vancomycin		http://www.ncbi.nlm.nih.gov/pubmed/15001968	24
Multidrug resistance protein 1	ABCB1, MDR1, PGY1	ATP-binding cassette sub-family B member 1, P-glycoprotein 1 and CD_antigen: CD243	P08183	Human	Intestinal enterocytes	Homogenates	2.5		LAU x 10^6/mg				1	Western immunoblotting	Absolute		60	F		Gastric cancer			Flunitrazepam, gentamicin, metoclopramide, vancomycin		http://www.ncbi.nlm.nih.gov/pubmed/15001968	24
Multidrug resistance protein 1	ABCB1, MDR1, PGY1	ATP-binding cassette sub-family B member 1, P-glycoprotein 1 and CD_antigen: CD243	P08183	Human	Intestinal enterocytes	Homogenates	6.13		LAU x 10^6/mg	1.7			10	Western immunoblotting	Absolute										http://www.ncbi.nlm.nih.gov/pubmed/15001968	24
Cytochrome P450 2C8	CYP2C8	CYPIIC8, Cytochrome P450 IIC2, Cytochrome P450 MP-12, Cytochrome P450 MP-20, Cytochrome P450 form 1, S-mephenytoin 4-hydroxylase	P10632	Human	Liver	Microsomes	100		pmol/mg				1	Western blotting	Relative										https://www.ncbi.nlm.nih.gov/pubmed/8215410	25
Cytochrome P450 2C8	CYP2C8	CYPIIC8, Cytochrome P450 IIC2, Cytochrome P450 MP-12, Cytochrome P450 MP-20, Cytochrome P450 form 1, S-mephenytoin 4-hydroxylase	P10632	Human	Liver	Microsomes	106		pmol/mg				1	Western blotting	Relative										https://www.ncbi.nlm.nih.gov/pubmed/8215410	25
Cytochrome P450 2C8	CYP2C8	CYPIIC8, Cytochrome P450 IIC2, Cytochrome P450 MP-12, Cytochrome P450 MP-20, Cytochrome P450 form 1, S-mephenytoin 4-hydroxylase	P10632	Human	Liver	Microsomes	209		pmol/mg				1	Western blotting	Relative										https://www.ncbi.nlm.nih.gov/pubmed/8215410	25
Cytochrome P450 2C8	CYP2C8	CYPIIC8, Cytochrome P450 IIC2, Cytochrome P450 MP-12, Cytochrome P450 MP-20, Cytochrome P450 form 1, S-mephenytoin 4-hydroxylase	P10632	Human	Liver	Microsomes	84		pmol/mg				1	Western blotting	Relative										https://www.ncbi.nlm.nih.gov/pubmed/8215410	25
Cytochrome P450 2C8	CYP2C8	CYPIIC8, Cytochrome P450 IIC2, Cytochrome P450 MP-12, Cytochrome P450 MP-20, Cytochrome P450 form 1, S-mephenytoin 4-hydroxylase	P10632	Human	Liver	Microsomes	196		pmol/mg				1	Western blotting	Relative										https://www.ncbi.nlm.nih.gov/pubmed/8215410	25
Cytochrome P450 2C8	CYP2C8	CYPIIC8, Cytochrome P450 IIC2, Cytochrome P450 MP-12, Cytochrome P450 MP-20, Cytochrome P450 form 1, S-mephenytoin 4-hydroxylase	P10632	Human	Liver	Microsomes	167		pmol/mg				1	Western blotting	Relative										https://www.ncbi.nlm.nih.gov/pubmed/8215410	25
Cytochrome P450 2C8	CYP2C8	CYPIIC8, Cytochrome P450 IIC2, Cytochrome P450 MP-12, Cytochrome P450 MP-20, Cytochrome P450 form 1, S-mephenytoin 4-hydroxylase	P10632	Human	Liver	Microsomes	87		pmol/mg				1	Western blotting	Relative										https://www.ncbi.nlm.nih.gov/pubmed/8215410	25
Cytochrome P450 2C8	CYP2C8	CYPIIC8, Cytochrome P450 IIC2, Cytochrome P450 MP-12, Cytochrome P450 MP-20, Cytochrome P450 form 1, S-mephenytoin 4-hydroxylase	P10632	Human	Liver	Microsomes	46		pmol/mg				1	Western blotting	Relative										https://www.ncbi.nlm.nih.gov/pubmed/8215410	25
Cytochrome P450 2C8	CYP2C8	CYPIIC8, Cytochrome P450 IIC2, Cytochrome P450 MP-12, Cytochrome P450 MP-20, Cytochrome P450 form 1, S-mephenytoin 4-hydroxylase	P10632	Human	Liver	Microsomes	149		pmol/mg				1	Western blotting	Relative										https://www.ncbi.nlm.nih.gov/pubmed/8215410	25
Cytochrome P450 2C8	CYP2C8	CYPIIC8, Cytochrome P450 IIC2, Cytochrome P450 MP-12, Cytochrome P450 MP-20, Cytochrome P450 form 1, S-mephenytoin 4-hydroxylase	P10632	Human	Liver	Microsomes	230		pmol/mg				1	Western blotting	Relative										https://www.ncbi.nlm.nih.gov/pubmed/8215410	25
Cytochrome P450 2C8	CYP2C8	CYPIIC8, Cytochrome P450 IIC2, Cytochrome P450 MP-12, Cytochrome P450 MP-20, Cytochrome P450 form 1, S-mephenytoin 4-hydroxylase	P10632	Human	Liver	Microsomes	39		pmol/mg				1	Western blotting	Relative										https://www.ncbi.nlm.nih.gov/pubmed/8215410	25
Cytochrome P450 2C8	CYP2C8	CYPIIC8, Cytochrome P450 IIC2, Cytochrome P450 MP-12, Cytochrome P450 MP-20, Cytochrome P450 form 1, S-mephenytoin 4-hydroxylase	P10632	Human	Liver	Microsomes	38		pmol/mg				1	Western blotting	Relative										https://www.ncbi.nlm.nih.gov/pubmed/8215410	25
Cytochrome P450 2C8	CYP2C8	CYPIIC8, Cytochrome P450 IIC2, Cytochrome P450 MP-12, Cytochrome P450 MP-20, Cytochrome P450 form 1, S-mephenytoin 4-hydroxylase	P10632	Human	Liver	Microsomes	36		pmol/mg				1	Western blotting	Relative										https://www.ncbi.nlm.nih.gov/pubmed/8215410	25
Cytochrome P450 2C8	CYP2C8	CYPIIC8, Cytochrome P450 IIC2, Cytochrome P450 MP-12, Cytochrome P450 MP-20, Cytochrome P450 form 1, S-mephenytoin 4-hydroxylase	P10632	Human	Liver	Microsomes	87		pmol/mg				1	Western blotting	Relative										https://www.ncbi.nlm.nih.gov/pubmed/8215410	25
Cytochrome P450 2C9	CYP2C9, CYP2C10	(R)-limonene 6-monooxygenase,(S)-limonene 6-monooxygenase, (S)-limonene 7-monooxygenase, CYPIIC9, Cholesterol 25-hydroxylase, Cytochrome P-450MP, Cytochrome P450 MP-4, Cytochrome P450 MP-8, Cytochrome P450 PB-1, S-mephenytoin 4-hydroxylase	P11712	Human	Liver	Microsomes	100		pmol/mg				1	Western blotting	Relative										https://www.ncbi.nlm.nih.gov/pubmed/8215410	25
Cytochrome P450 2C9	CYP2C9, CYP2C10	(R)-limonene 6-monooxygenase,(S)-limonene 6-monooxygenase, (S)-limonene 7-monooxygenase, CYPIIC9, Cholesterol 25-hydroxylase, Cytochrome P-450MP, Cytochrome P450 MP-4, Cytochrome P450 MP-8, Cytochrome P450 PB-1, S-mephenytoin 4-hydroxylase	P11712	Human	Liver	Microsomes	123		pmol/mg				1	Western blotting	Relative										https://www.ncbi.nlm.nih.gov/pubmed/8215410	25
Cytochrome P450 2C9	CYP2C9, CYP2C10	(R)-limonene 6-monooxygenase,(S)-limonene 6-monooxygenase, (S)-limonene 7-monooxygenase, CYPIIC9, Cholesterol 25-hydroxylase, Cytochrome P-450MP, Cytochrome P450 MP-4, Cytochrome P450 MP-8, Cytochrome P450 PB-1, S-mephenytoin 4-hydroxylase	P11712	Human	Liver	Microsomes	130		pmol/mg				1	Western blotting	Relative										https://www.ncbi.nlm.nih.gov/pubmed/8215410	25
Cytochrome P450 2C9	CYP2C9, CYP2C10	(R)-limonene 6-monooxygenase,(S)-limonene 6-monooxygenase, (S)-limonene 7-monooxygenase, CYPIIC9, Cholesterol 25-hydroxylase, Cytochrome P-450MP, Cytochrome P450 MP-4, Cytochrome P450 MP-8, Cytochrome P450 PB-1, S-mephenytoin 4-hydroxylase	P11712	Human	Liver	Microsomes	133		pmol/mg				1	Western blotting	Relative										https://www.ncbi.nlm.nih.gov/pubmed/8215410	25
Cytochrome P450 2C9	CYP2C9, CYP2C10	(R)-limonene 6-monooxygenase,(S)-limonene 6-monooxygenase, (S)-limonene 7-monooxygenase, CYPIIC9, Cholesterol 25-hydroxylase, Cytochrome P-450MP, Cytochrome P450 MP-4, Cytochrome P450 MP-8, Cytochrome P450 PB-1, S-mephenytoin 4-hydroxylase	P11712	Human	Liver	Microsomes	72		pmol/mg				1	Western blotting	Relative										https://www.ncbi.nlm.nih.gov/pubmed/8215410	25
Cytochrome P450 2C9	CYP2C9, CYP2C10	(R)-limonene 6-monooxygenase,(S)-limonene 6-monooxygenase, (S)-limonene 7-monooxygenase, CYPIIC9, Cholesterol 25-hydroxylase, Cytochrome P-450MP, Cytochrome P450 MP-4, Cytochrome P450 MP-8, Cytochrome P450 PB-1, S-mephenytoin 4-hydroxylase	P11712	Human	Liver	Microsomes	77		pmol/mg				1	Western blotting	Relative										https://www.ncbi.nlm.nih.gov/pubmed/8215410	25
Cytochrome P450 2C9	CYP2C9, CYP2C10	(R)-limonene 6-monooxygenase,(S)-limonene 6-monooxygenase, (S)-limonene 7-monooxygenase, CYPIIC9, Cholesterol 25-hydroxylase, Cytochrome P-450MP, Cytochrome P450 MP-4, Cytochrome P450 MP-8, Cytochrome P450 PB-1, S-mephenytoin 4-hydroxylase	P11712	Human	Liver	Microsomes	101		pmol/mg				1	Western blotting	Relative										https://www.ncbi.nlm.nih.gov/pubmed/8215410	25
Cytochrome P450 2C9	CYP2C9, CYP2C10	(R)-limonene 6-monooxygenase,(S)-limonene 6-monooxygenase, (S)-limonene 7-monooxygenase, CYPIIC9, Cholesterol 25-hydroxylase, Cytochrome P-450MP, Cytochrome P450 MP-4, Cytochrome P450 MP-8, Cytochrome P450 PB-1, S-mephenytoin 4-hydroxylase	P11712	Human	Liver	Microsomes	93		pmol/mg				1	Western blotting	Relative										https://www.ncbi.nlm.nih.gov/pubmed/8215410	25
Cytochrome P450 2C9	CYP2C9, CYP2C10	(R)-limonene 6-monooxygenase,(S)-limonene 6-monooxygenase, (S)-limonene 7-monooxygenase, CYPIIC9, Cholesterol 25-hydroxylase, Cytochrome P-450MP, Cytochrome P450 MP-4, Cytochrome P450 MP-8, Cytochrome P450 PB-1, S-mephenytoin 4-hydroxylase	P11712	Human	Liver	Microsomes	217		pmol/mg				1	Western blotting	Relative										https://www.ncbi.nlm.nih.gov/pubmed/8215410	25
Cytochrome P450 2C9	CYP2C9, CYP2C10	(R)-limonene 6-monooxygenase,(S)-limonene 6-monooxygenase, (S)-limonene 7-monooxygenase, CYPIIC9, Cholesterol 25-hydroxylase, Cytochrome P-450MP, Cytochrome P450 MP-4, Cytochrome P450 MP-8, Cytochrome P450 PB-1, S-mephenytoin 4-hydroxylase	P11712	Human	Liver	Microsomes	265		pmol/mg				1	Western blotting	Relative										https://www.ncbi.nlm.nih.gov/pubmed/8215410	25
Cytochrome P450 2C9	CYP2C9, CYP2C10	(R)-limonene 6-monooxygenase,(S)-limonene 6-monooxygenase, (S)-limonene 7-monooxygenase, CYPIIC9, Cholesterol 25-hydroxylase, Cytochrome P-450MP, Cytochrome P450 MP-4, Cytochrome P450 MP-8, Cytochrome P450 PB-1, S-mephenytoin 4-hydroxylase	P11712	Human	Liver	Microsomes	124		pmol/mg				1	Western blotting	Relative										https://www.ncbi.nlm.nih.gov/pubmed/8215410	25
Cytochrome P450 2C9	CYP2C9, CYP2C10	(R)-limonene 6-monooxygenase,(S)-limonene 6-monooxygenase, (S)-limonene 7-monooxygenase, CYPIIC9, Cholesterol 25-hydroxylase, Cytochrome P-450MP, Cytochrome P450 MP-4, Cytochrome P450 MP-8, Cytochrome P450 PB-1, S-mephenytoin 4-hydroxylase	P11712	Human	Liver	Microsomes	55		pmol/mg				1	Western blotting	Relative										https://www.ncbi.nlm.nih.gov/pubmed/8215410	25
Cytochrome P450 2C9	CYP2C9, CYP2C10	(R)-limonene 6-monooxygenase,(S)-limonene 6-monooxygenase, (S)-limonene 7-monooxygenase, CYPIIC9, Cholesterol 25-hydroxylase, Cytochrome P-450MP, Cytochrome P450 MP-4, Cytochrome P450 MP-8, Cytochrome P450 PB-1, S-mephenytoin 4-hydroxylase	P11712	Human	Liver	Microsomes	88		pmol/mg				1	Western blotting	Relative										https://www.ncbi.nlm.nih.gov/pubmed/8215410	25
Cytochrome P450 2C9	CYP2C9, CYP2C10	(R)-limonene 6-monooxygenase,(S)-limonene 6-monooxygenase, (S)-limonene 7-monooxygenase, CYPIIC9, Cholesterol 25-hydroxylase, Cytochrome P-450MP, Cytochrome P450 MP-4, Cytochrome P450 MP-8, Cytochrome P450 PB-1, S-mephenytoin 4-hydroxylase	P11712	Human	Liver	Microsomes	81		pmol/mg				1	Western blotting	Relative										https://www.ncbi.nlm.nih.gov/pubmed/8215410	25
Cytochrome P450 2C19	CYP2C19	(R)-limonene 6-monooxygenase, (S)-limonene 6-monooxygenase, (S)-limonene 7-monooxygenase, CYPIIC17, CYPIIC19, Cytochrome P450-11A, Cytochrome P450-254C, Mephenytoin 4-hydroxylase	P33261	Human	Liver	Microsomes	100		pmol/mg				1	Western blotting	Relative										https://www.ncbi.nlm.nih.gov/pubmed/8215410	25
Cytochrome P450 2C19	CYP2C19	(R)-limonene 6-monooxygenase, (S)-limonene 6-monooxygenase, (S)-limonene 7-monooxygenase, CYPIIC17, CYPIIC19, Cytochrome P450-11A, Cytochrome P450-254C, Mephenytoin 4-hydroxylase	P33261	Human	Liver	Microsomes	52		pmol/mg				1	Western blotting	Relative										https://www.ncbi.nlm.nih.gov/pubmed/8215410	25
Cytochrome P450 2C19	CYP2C19	(R)-limonene 6-monooxygenase, (S)-limonene 6-monooxygenase, (S)-limonene 7-monooxygenase, CYPIIC17, CYPIIC19, Cytochrome P450-11A, Cytochrome P450-254C, Mephenytoin 4-hydroxylase	P33261	Human	Liver	Microsomes	234		pmol/mg				1	Western blotting	Relative										https://www.ncbi.nlm.nih.gov/pubmed/8215410	25
Cytochrome P450 2C19	CYP2C19	(R)-limonene 6-monooxygenase, (S)-limonene 6-monooxygenase, (S)-limonene 7-monooxygenase, CYPIIC17, CYPIIC19, Cytochrome P450-11A, Cytochrome P450-254C, Mephenytoin 4-hydroxylase	P33261	Human	Liver	Microsomes	40		pmol/mg				1	Western blotting	Relative										https://www.ncbi.nlm.nih.gov/pubmed/8215410	25
Cytochrome P450 2C19	CYP2C19	(R)-limonene 6-monooxygenase, (S)-limonene 6-monooxygenase, (S)-limonene 7-monooxygenase, CYPIIC17, CYPIIC19, Cytochrome P450-11A, Cytochrome P450-254C, Mephenytoin 4-hydroxylase	P33261	Human	Liver	Microsomes	375		pmol/mg				1	Western blotting	Relative										https://www.ncbi.nlm.nih.gov/pubmed/8215410	25
Cytochrome P450 2C19	CYP2C19	(R)-limonene 6-monooxygenase, (S)-limonene 6-monooxygenase, (S)-limonene 7-monooxygenase, CYPIIC17, CYPIIC19, Cytochrome P450-11A, Cytochrome P450-254C, Mephenytoin 4-hydroxylase	P33261	Human	Liver	Microsomes	59		pmol/mg				1	Western blotting	Relative										https://www.ncbi.nlm.nih.gov/pubmed/8215410	25
Cytochrome P450 2C19	CYP2C19	(R)-limonene 6-monooxygenase, (S)-limonene 6-monooxygenase, (S)-limonene 7-monooxygenase, CYPIIC17, CYPIIC19, Cytochrome P450-11A, Cytochrome P450-254C, Mephenytoin 4-hydroxylase	P33261	Human	Liver	Microsomes	136		pmol/mg				1	Western blotting	Relative										https://www.ncbi.nlm.nih.gov/pubmed/8215410	25
Cytochrome P450 2C19	CYP2C19	(R)-limonene 6-monooxygenase, (S)-limonene 6-monooxygenase, (S)-limonene 7-monooxygenase, CYPIIC17, CYPIIC19, Cytochrome P450-11A, Cytochrome P450-254C, Mephenytoin 4-hydroxylase	P33261	Human	Liver	Microsomes	71		pmol/mg				1	Western blotting	Relative										https://www.ncbi.nlm.nih.gov/pubmed/8215410	25
Cytochrome P450 2C19	CYP2C19	(R)-limonene 6-monooxygenase, (S)-limonene 6-monooxygenase, (S)-limonene 7-monooxygenase, CYPIIC17, CYPIIC19, Cytochrome P450-11A, Cytochrome P450-254C, Mephenytoin 4-hydroxylase	P33261	Human	Liver	Microsomes	287		pmol/mg				1	Western blotting	Relative										https://www.ncbi.nlm.nih.gov/pubmed/8215410	25
Cytochrome P450 2C19	CYP2C19	(R)-limonene 6-monooxygenase, (S)-limonene 6-monooxygenase, (S)-limonene 7-monooxygenase, CYPIIC17, CYPIIC19, Cytochrome P450-11A, Cytochrome P450-254C, Mephenytoin 4-hydroxylase	P33261	Human	Liver	Microsomes	420		pmol/mg				1	Western blotting	Relative										https://www.ncbi.nlm.nih.gov/pubmed/8215410	25
Cytochrome P450 2C19	CYP2C19	(R)-limonene 6-monooxygenase, (S)-limonene 6-monooxygenase, (S)-limonene 7-monooxygenase, CYPIIC17, CYPIIC19, Cytochrome P450-11A, Cytochrome P450-254C, Mephenytoin 4-hydroxylase	P33261	Human	Liver	Microsomes	98		pmol/mg				1	Western blotting	Relative										https://www.ncbi.nlm.nih.gov/pubmed/8215410	25
Cytochrome P450 2C19	CYP2C19	(R)-limonene 6-monooxygenase, (S)-limonene 6-monooxygenase, (S)-limonene 7-monooxygenase, CYPIIC17, CYPIIC19, Cytochrome P450-11A, Cytochrome P450-254C, Mephenytoin 4-hydroxylase	P33261	Human	Liver	Microsomes	ND		pmol/mg				1	Western blotting	Relative										https://www.ncbi.nlm.nih.gov/pubmed/8215410	25
Cytochrome P450 2C19	CYP2C19	(R)-limonene 6-monooxygenase, (S)-limonene 6-monooxygenase, (S)-limonene 7-monooxygenase, CYPIIC17, CYPIIC19, Cytochrome P450-11A, Cytochrome P450-254C, Mephenytoin 4-hydroxylase	P33261	Human	Liver	Microsomes	79		pmol/mg				1	Western blotting	Relative										https://www.ncbi.nlm.nih.gov/pubmed/8215410	25
Cytochrome P450 2C19	CYP2C19	(R)-limonene 6-monooxygenase, (S)-limonene 6-monooxygenase, (S)-limonene 7-monooxygenase, CYPIIC17, CYPIIC19, Cytochrome P450-11A, Cytochrome P450-254C, Mephenytoin 4-hydroxylase	P33261	Human	Liver	Microsomes	302		pmol/mg				1	Western blotting	Relative										https://www.ncbi.nlm.nih.gov/pubmed/8215410	25
Solute carrier organic anion transporter family member 1B1	SLCO1B1, LST1, OATP1B1, OATP2, OATPC, SLC21A6	Liver-specific organic anion transporter 1 (LST-1), OATP-C, Sodium-independent organic anion-transporting polypeptide 2 (OATP-2) and Solute carrier family 21 member 6	Q9Y6L6	Human	Liver	Membrane fraction	7.2		fmol/µg membrane protein	0.3			12	LC-MS/MS	Absolute										http://www.ncbi.nlm.nih.gov/pubmed/22541068	26
Solute carrier organic anion transporter family member 1B3	SLCO1B3, LST2, OATP1B3, OATP8, SLC21A8	Liver-specific organic anion transporter 2 (LST-2), Organic anion transporter 8, Organic anion-transporting polypeptide 8 (OATP-8) and Solute carrier family 21 member 8	Q9NPD5	Human	Liver	Membrane fraction	6.3		fmol/µg membrane protein	0.4			12	LC-MS/MS	Absolute										http://www.ncbi.nlm.nih.gov/pubmed/22541068	26
Solute carrier organic anion transporter family member 2B1	SLCO2B1, KIAA0880,OATP2B1,OATPB,SLC21A9	Organic anion transporter B (OATP-B), Organic anion transporter polypeptide-related protein 2 (OATP-RP2 and OATPRP2) and Solute carrier family 21 member 9	O94956	Human	Liver	Membrane fraction	4		fmol/µg membrane protein	0.4			12	LC-MS/MS	Absolute										http://www.ncbi.nlm.nih.gov/pubmed/22541068	26
Cytochrome P450 2C9	CYP2C9, CYP2C10	(R)-limonene 6-monooxygenase, (S)-limonene 6-monooxygenase, (S)-limonene 7-monooxygenase, CYPIIC9, Cholesterol 25-hydroxylase, Cytochrome P-450MP, Cytochrome P450 MP-4, Cytochrome P450 MP-8, Cytochrome P450 PB-1, S-mephenytoin 4-hydroxylase	P11712	Human	Liver	Microsomes	0.124		nmol/mg				1	Immunoblotting	Absolute	Adult	18 years	M	Japanese	Cerebral tumour					https://www.ncbi.nlm.nih.gov/pubmed/8148870	27
Cytochrome P450 2C9	CYP2C9, CYP2C10	(R)-limonene 6-monooxygenase, (S)-limonene 6-monooxygenase, (S)-limonene 7-monooxygenase, CYPIIC9, Cholesterol 25-hydroxylase, Cytochrome P-450MP, Cytochrome P450 MP-4, Cytochrome P450 MP-8, Cytochrome P450 PB-1, S-mephenytoin 4-hydroxylase	P11712	Human	Liver	Microsomes	0.189		nmol/mg				1	Immunoblotting	Absolute	Adult	63 years	F	Japanese	Cerebral aneurysm explosion					https://www.ncbi.nlm.nih.gov/pubmed/8148870	27
Cytochrome P450 2C9	CYP2C9, CYP2C10	(R)-limonene 6-monooxygenase, (S)-limonene 6-monooxygenase, (S)-limonene 7-monooxygenase, CYPIIC9, Cholesterol 25-hydroxylase, Cytochrome P-450MP, Cytochrome P450 MP-4, Cytochrome P450 MP-8, Cytochrome P450 PB-1, S-mephenytoin 4-hydroxylase	P11712	Human	Liver	Microsomes	0.193		nmol/mg				1	Immunoblotting	Absolute	Adult	64 years	F	Japanese	Duodenal ulcer					https://www.ncbi.nlm.nih.gov/pubmed/8148870	27
Cytochrome P450 2C9	CYP2C9, CYP2C10	(R)-limonene 6-monooxygenase, (S)-limonene 6-monooxygenase, (S)-limonene 7-monooxygenase, CYPIIC9, Cholesterol 25-hydroxylase, Cytochrome P-450MP, Cytochrome P450 MP-4, Cytochrome P450 MP-8, Cytochrome P450 PB-1, S-mephenytoin 4-hydroxylase	P11712	Human	Liver	Microsomes	0.208		nmol/mg				1	Immunoblotting	Absolute	Adult	58 years	M	Japanese	Cancer of lachrymal gland (liver metastasis)					https://www.ncbi.nlm.nih.gov/pubmed/8148870	27
Cytochrome P450 2C9	CYP2C9, CYP2C10	(R)-limonene 6-monooxygenase, (S)-limonene 6-monooxygenase, (S)-limonene 7-monooxygenase, CYPIIC9, Cholesterol 25-hydroxylase, Cytochrome P-450MP, Cytochrome P450 MP-4, Cytochrome P450 MP-8, Cytochrome P450 PB-1, S-mephenytoin 4-hydroxylase	P11712	Human	Liver	Microsomes	0.073		nmol/mg				1	Immunoblotting	Absolute	Adult	82 years	M	Japanese	Ischemic heart disease (mitral valve disease)					https://www.ncbi.nlm.nih.gov/pubmed/8148870	27
Cytochrome P450 2C9	CYP2C9, CYP2C10	(R)-limonene 6-monooxygenase, (S)-limonene 6-monooxygenase, (S)-limonene 7-monooxygenase, CYPIIC9, Cholesterol 25-hydroxylase, Cytochrome P-450MP, Cytochrome P450 MP-4, Cytochrome P450 MP-8, Cytochrome P450 PB-1, S-mephenytoin 4-hydroxylase	P11712	Human	Liver	Microsomes	0.19		nmol/mg				1	Immunoblotting	Absolute	Adult	68 years	F	Japanese	Rupture of aneurysm of thoracic aorta					https://www.ncbi.nlm.nih.gov/pubmed/8148870	27
Cytochrome P450 2C9	CYP2C9, CYP2C10	(R)-limonene 6-monooxygenase, (S)-limonene 6-monooxygenase, (S)-limonene 7-monooxygenase, CYPIIC9, Cholesterol 25-hydroxylase, Cytochrome P-450MP, Cytochrome P450 MP-4, Cytochrome P450 MP-8, Cytochrome P450 PB-1, S-mephenytoin 4-hydroxylase	P11712	Human	Liver	Microsomes	0.108		nmol/mg				1	Immunoblotting	Absolute	Adult	80 years	F	Japanese	Meningitis					https://www.ncbi.nlm.nih.gov/pubmed/8148870	27
Cytochrome P450 2C9	CYP2C9, CYP2C10	(R)-limonene 6-monooxygenase, (S)-limonene 6-monooxygenase, (S)-limonene 7-monooxygenase, CYPIIC9, Cholesterol 25-hydroxylase, Cytochrome P-450MP, Cytochrome P450 MP-4, Cytochrome P450 MP-8, Cytochrome P450 PB-1, S-mephenytoin 4-hydroxylase	P11712	Human	Liver	Microsomes	0.207		nmol/mg				1	Immunoblotting	Absolute	Adult	30 years	F	Caucasian	Motorcycle accident					https://www.ncbi.nlm.nih.gov/pubmed/8148870	27
Cytochrome P450 2C9	CYP2C9, CYP2C10	(R)-limonene 6-monooxygenase, (S)-limonene 6-monooxygenase, (S)-limonene 7-monooxygenase, CYPIIC9, Cholesterol 25-hydroxylase, Cytochrome P-450MP, Cytochrome P450 MP-4, Cytochrome P450 MP-8, Cytochrome P450 PB-1, S-mephenytoin 4-hydroxylase	P11712	Human	Liver	Microsomes	0.065		nmol/mg				1	Immunoblotting	Absolute	Adult	52 years	M	Caucasian	Gunshot wound to head					https://www.ncbi.nlm.nih.gov/pubmed/8148870	27
Cytochrome P450 2C9	CYP2C9, CYP2C10	(R)-limonene 6-monooxygenase, (S)-limonene 6-monooxygenase, (S)-limonene 7-monooxygenase, CYPIIC9, Cholesterol 25-hydroxylase, Cytochrome P-450MP, Cytochrome P450 MP-4, Cytochrome P450 MP-8, Cytochrome P450 PB-1, S-mephenytoin 4-hydroxylase	P11712	Human	Liver	Microsomes	0.277		nmol/mg				1	Immunoblotting	Absolute	Adult	21 years	F	Caucasian	Salt water drowning					https://www.ncbi.nlm.nih.gov/pubmed/8148870	27
Cytochrome P450 2C9	CYP2C9, CYP2C10	(R)-limonene 6-monooxygenase, (S)-limonene 6-monooxygenase, (S)-limonene 7-monooxygenase, CYPIIC9, Cholesterol 25-hydroxylase, Cytochrome P-450MP, Cytochrome P450 MP-4, Cytochrome P450 MP-8, Cytochrome P450 PB-1, S-mephenytoin 4-hydroxylase	P11712	Human	Liver	Microsomes	0.04		nmol/mg				1	Immunoblotting	Absolute	Adult	59 years	F	Caucasian	Brain stem CVA					https://www.ncbi.nlm.nih.gov/pubmed/8148870	27
Cytochrome P450 2C9	CYP2C9, CYP2C10	(R)-limonene 6-monooxygenase, (S)-limonene 6-monooxygenase, (S)-limonene 7-monooxygenase, CYPIIC9, Cholesterol 25-hydroxylase, Cytochrome P-450MP, Cytochrome P450 MP-4, Cytochrome P450 MP-8, Cytochrome P450 PB-1, S-mephenytoin 4-hydroxylase	P11712	Human	Liver	Microsomes	0.206		nmol/mg				1	Immunoblotting	Absolute	Adult	53 years	F	Caucasian	Intercerebral bleeding					https://www.ncbi.nlm.nih.gov/pubmed/8148870	27
Cytochrome P450 3A4	CYP3A4, CYP3A3	1,8-cineole 2-exo-monooxygenase, Albendazole monooxygenase , Albendazole sulfoxidase, CYPIIIA3, CYPIIIA4, Cholesterol 25-hydroxylase, Cytochrome P450 3A3, Cytochrome P450 HLp, Cytochrome P450 NF-25, Cytochrome P450-PCN1, Nifedipine oxidase, Quinine 3-monooxygenase, Taurochenodeoxycholate 6-alpha-hydroxylase	P08684	Human	Liver	Microsomes	0.258		nmol/mg				1	Immunoblotting	Absolute	Adult	18 years	M	Japanese	Cerebral tumour					https://www.ncbi.nlm.nih.gov/pubmed/8148870	27
Cytochrome P450 3A4	CYP3A4, CYP3A3	1,8-cineole 2-exo-monooxygenase, Albendazole monooxygenase , Albendazole sulfoxidase, CYPIIIA3, CYPIIIA4, Cholesterol 25-hydroxylase, Cytochrome P450 3A3, Cytochrome P450 HLp, Cytochrome P450 NF-25, Cytochrome P450-PCN1, Nifedipine oxidase, Quinine 3-monooxygenase, Taurochenodeoxycholate 6-alpha-hydroxylase	P08684	Human	Liver	Microsomes	0.104		nmol/mg				1	Immunoblotting	Absolute	Adult	63 years	F	Japanese	Cerebral aneurysm explosion					https://www.ncbi.nlm.nih.gov/pubmed/8148870	27
Cytochrome P450 3A4	CYP3A4, CYP3A3	1,8-cineole 2-exo-monooxygenase, Albendazole monooxygenase , Albendazole sulfoxidase, CYPIIIA3, CYPIIIA4, Cholesterol 25-hydroxylase, Cytochrome P450 3A3, Cytochrome P450 HLp, Cytochrome P450 NF-25, Cytochrome P450-PCN1, Nifedipine oxidase, Quinine 3-monooxygenase, Taurochenodeoxycholate 6-alpha-hydroxylase	P08684	Human	Liver	Microsomes	0.097		nmol/mg				1	Immunoblotting	Absolute	Adult	64 years	F	Japanese	Duodenal ulcer					https://www.ncbi.nlm.nih.gov/pubmed/8148870	27
Cytochrome P450 3A4	CYP3A4, CYP3A3	1,8-cineole 2-exo-monooxygenase, Albendazole monooxygenase , Albendazole sulfoxidase, CYPIIIA3, CYPIIIA4, Cholesterol 25-hydroxylase, Cytochrome P450 3A3, Cytochrome P450 HLp, Cytochrome P450 NF-25, Cytochrome P450-PCN1, Nifedipine oxidase, Quinine 3-monooxygenase, Taurochenodeoxycholate 6-alpha-hydroxylase	P08684	Human	Liver	Microsomes	0.106		nmol/mg				1	Immunoblotting	Absolute	Adult	58 years	M	Japanese	Cancer of lachrymal gland (liver metastasis)					https://www.ncbi.nlm.nih.gov/pubmed/8148870	27
Cytochrome P450 3A4	CYP3A4, CYP3A3	1,8-cineole 2-exo-monooxygenase, Albendazole monooxygenase , Albendazole sulfoxidase, CYPIIIA3, CYPIIIA4, Cholesterol 25-hydroxylase, Cytochrome P450 3A3, Cytochrome P450 HLp, Cytochrome P450 NF-25, Cytochrome P450-PCN1, Nifedipine oxidase, Quinine 3-monooxygenase, Taurochenodeoxycholate 6-alpha-hydroxylase	P08684	Human	Liver	Microsomes	0.141		nmol/mg				1	Immunoblotting	Absolute	Adult	82 years	M	Japanese	Ischemic heart disease (mitral valve disease)					https://www.ncbi.nlm.nih.gov/pubmed/8148870	27
Cytochrome P450 3A4	CYP3A4, CYP3A3	1,8-cineole 2-exo-monooxygenase, Albendazole monooxygenase , Albendazole sulfoxidase, CYPIIIA3, CYPIIIA4, Cholesterol 25-hydroxylase, Cytochrome P450 3A3, Cytochrome P450 HLp, Cytochrome P450 NF-25, Cytochrome P450-PCN1, Nifedipine oxidase, Quinine 3-monooxygenase, Taurochenodeoxycholate 6-alpha-hydroxylase	P08684	Human	Liver	Microsomes	0.108		nmol/mg				1	Immunoblotting	Absolute	Adult	68 years	F	Japanese	Rupture of aneurysm of thoracic aorta					https://www.ncbi.nlm.nih.gov/pubmed/8148870	27
Cytochrome P450 3A4	CYP3A4, CYP3A3	1,8-cineole 2-exo-monooxygenase, Albendazole monooxygenase , Albendazole sulfoxidase, CYPIIIA3, CYPIIIA4, Cholesterol 25-hydroxylase, Cytochrome P450 3A3, Cytochrome P450 HLp, Cytochrome P450 NF-25, Cytochrome P450-PCN1, Nifedipine oxidase, Quinine 3-monooxygenase, Taurochenodeoxycholate 6-alpha-hydroxylase	P08684	Human	Liver	Microsomes	0.157		nmol/mg				1	Immunoblotting	Absolute	Adult	80 years	F	Japanese	Meningitis					https://www.ncbi.nlm.nih.gov/pubmed/8148870	27
Cytochrome P450 3A4	CYP3A4, CYP3A3	1,8-cineole 2-exo-monooxygenase, Albendazole monooxygenase , Albendazole sulfoxidase, CYPIIIA3, CYPIIIA4, Cholesterol 25-hydroxylase, Cytochrome P450 3A3, Cytochrome P450 HLp, Cytochrome P450 NF-25, Cytochrome P450-PCN1, Nifedipine oxidase, Quinine 3-monooxygenase, Taurochenodeoxycholate 6-alpha-hydroxylase	P08684	Human	Liver	Microsomes	0.094		nmol/mg				1	Immunoblotting	Absolute	Adult	30 years	F	Caucasian	Motorcycle accident					https://www.ncbi.nlm.nih.gov/pubmed/8148870	27
Cytochrome P450 3A4	CYP3A4, CYP3A3	1,8-cineole 2-exo-monooxygenase, Albendazole monooxygenase , Albendazole sulfoxidase, CYPIIIA3, CYPIIIA4, Cholesterol 25-hydroxylase, Cytochrome P450 3A3, Cytochrome P450 HLp, Cytochrome P450 NF-25, Cytochrome P450-PCN1, Nifedipine oxidase, Quinine 3-monooxygenase, Taurochenodeoxycholate 6-alpha-hydroxylase	P08684	Human	Liver	Microsomes	0.081		nmol/mg				1	Immunoblotting	Absolute	Adult	52 years	M	Caucasian	Gunshot wound to head					https://www.ncbi.nlm.nih.gov/pubmed/8148870	27
Cytochrome P450 3A4	CYP3A4, CYP3A3	1,8-cineole 2-exo-monooxygenase, Albendazole monooxygenase , Albendazole sulfoxidase, CYPIIIA3, CYPIIIA4, Cholesterol 25-hydroxylase, Cytochrome P450 3A3, Cytochrome P450 HLp, Cytochrome P450 NF-25, Cytochrome P450-PCN1, Nifedipine oxidase, Quinine 3-monooxygenase, Taurochenodeoxycholate 6-alpha-hydroxylase	P08684	Human	Liver	Microsomes	0.359		nmol/mg				1	Immunoblotting	Absolute	Adult	21 years	F	Caucasian	Salt water drowning					https://www.ncbi.nlm.nih.gov/pubmed/8148870	27
Cytochrome P450 3A4	CYP3A4, CYP3A3	1,8-cineole 2-exo-monooxygenase, Albendazole monooxygenase , Albendazole sulfoxidase, CYPIIIA3, CYPIIIA4, Cholesterol 25-hydroxylase, Cytochrome P450 3A3, Cytochrome P450 HLp, Cytochrome P450 NF-25, Cytochrome P450-PCN1, Nifedipine oxidase, Quinine 3-monooxygenase, Taurochenodeoxycholate 6-alpha-hydroxylase	P08684	Human	Liver	Microsomes	0.079		nmol/mg				1	Immunoblotting	Absolute	Adult	59 years	F	Caucasian	Brain stem CVA					https://www.ncbi.nlm.nih.gov/pubmed/8148870	27
Cytochrome P450 3A4	CYP3A4, CYP3A3	1,8-cineole 2-exo-monooxygenase, Albendazole monooxygenase , Albendazole sulfoxidase, CYPIIIA3, CYPIIIA4, Cholesterol 25-hydroxylase, Cytochrome P450 3A3, Cytochrome P450 HLp, Cytochrome P450 NF-25, Cytochrome P450-PCN1, Nifedipine oxidase, Quinine 3-monooxygenase, Taurochenodeoxycholate 6-alpha-hydroxylase	P08684	Human	Liver	Microsomes	0.253		nmol/mg				1	Immunoblotting	Absolute	Adult	53 years	F	Caucasian	Intercerebral bleeding					https://www.ncbi.nlm.nih.gov/pubmed/8148870	27
Solute carrier organic anion transporter family member 1B1	SLCO1B1, LST1, OATP1B1, OATP2, OATPC, SLC21A6	Liver-specific organic anion transporter 1 (LST-1), OATP-C, Sodium-independent organic anion-transporting polypeptide 2 (OATP-2) and Solute carrier family 21 member 6	Q9Y6L6	Human	Liver	Cryopreserved hepatocytes in suspension	3.42		fmol/µg	0.11			1	LC-MS/MS	Absolute										http://www.ncbi.nlm.nih.gov/pubmed/22381335	28
Solute carrier organic anion transporter family member 1B3	SLCO1B3, LST2, OATP1B3, OATP8, SLC21A8	Liver-specific organic anion transporter 2 (LST-2), Organic anion transporter 8, Organic anion-transporting polypeptide 8 (OATP-8) and Solute carrier family 21 member 8	Q9NPD5	Human	Liver	Cryopreserved hepatocytes in suspension	1.5		fmol/µg	0.15			1	LC-MS/MS	Absolute										http://www.ncbi.nlm.nih.gov/pubmed/22381335	28
Solute carrier organic anion transporter family member 2B1	SLCO2B1, KIAA0880,OATP2B1,OATPB,SLC21A9	Organic anion transporter B (OATP-B), Organic anion transporter polypeptide-related protein 2 (OATP-RP2 and OATPRP2) and Solute carrier family 21 member 9	O94956	Human	Liver	Cryopreserved hepatocytes in suspension	1.84		fmol/µg	0.15			1	LC-MS/MS	Absolute										http://www.ncbi.nlm.nih.gov/pubmed/22381335	28
Solute carrier organic anion transporter family member 1B1	SLCO1B1, LST1, OATP1B1, OATP2, OATPC, SLC21A6	Liver-specific organic anion transporter 1 (LST-1), OATP-C, Sodium-independent organic anion-transporting polypeptide 2 (OATP-2) and Solute carrier family 21 member 6	Q9Y6L6	Human	Liver	Sandwich-cultured human hepatocytes	5.28		fmol/µg	0.22			1	LC-MS/MS	Absolute										http://www.ncbi.nlm.nih.gov/pubmed/22381335	28
Solute carrier organic anion transporter family member 1B3	SLCO1B3, LST2, OATP1B3, OATP8, SLC21A8	Liver-specific organic anion transporter 2 (LST-2), Organic anion transporter 8, Organic anion-transporting polypeptide 8 (OATP-8) and Solute carrier family 21 member 8	Q9NPD5	Human	Liver	Sandwich-cultured human hepatocytes	0.88		fmol/µg	0.11			1	LC-MS/MS	Absolute										http://www.ncbi.nlm.nih.gov/pubmed/22381335	28
Solute carrier organic anion transporter family member 2B1	SLCO2B1, KIAA0880,OATP2B1,OATPB,SLC21A9	Organic anion transporter B (OATP-B), Organic anion transporter polypeptide-related protein 2 (OATP-RP2 and OATPRP2) and Solute carrier family 21 member 9	O94956	Human	Liver	Sandwich-cultured human hepatocytes	1.23		fmol/µg	0.12			1	LC-MS/MS	Absolute										http://www.ncbi.nlm.nih.gov/pubmed/22381335	28
Cytochrome P450 3A4	CYP3A4	1,8-cineole 2-exo-monooxygenase, Albendazole monooxygenase, Albendazole sulfoxidase, CYPIIIA3, CYPIIIA4, Cholesterol 25-hydroxylase1 Publication, Cytochrome P450 3A3, Cytochrome P450 HLp, Cytochrome P450 NF-25, Cytochrome P450-PCN1, Nifedipine oxidase, Quinine 3-monooxygenase, Taurochenodeoxycholate 6-alpha-hydroxylase	P08684	Human	Liver	Microsomes	29.4		nmol/100 nmol total P450				1	Western blotting	Absolute	Adult	62 years	F	Caucasian	Metastatis of colon cancer					http://www.ncbi.nlm.nih.gov/pubmed/9456296	29
Cytochrome P450 3A4	CYP3A4	1,8-cineole 2-exo-monooxygenase, Albendazole monooxygenase, Albendazole sulfoxidase, CYPIIIA3, CYPIIIA4, Cholesterol 25-hydroxylase1 Publication, Cytochrome P450 3A3, Cytochrome P450 HLp, Cytochrome P450 NF-25, Cytochrome P450-PCN1, Nifedipine oxidase, Quinine 3-monooxygenase, Taurochenodeoxycholate 6-alpha-hydroxylase	P08684	Human	Liver	Microsomes	9.2		nmol/100 nmol total P450				1	Western blotting	Absolute	Adult	51 years	M	Caucasian	Metastatis of colon cancer					http://www.ncbi.nlm.nih.gov/pubmed/9456296	29
Cytochrome P450 3A4	CYP3A4	1,8-cineole 2-exo-monooxygenase, Albendazole monooxygenase, Albendazole sulfoxidase, CYPIIIA3, CYPIIIA4, Cholesterol 25-hydroxylase1 Publication, Cytochrome P450 3A3, Cytochrome P450 HLp, Cytochrome P450 NF-25, Cytochrome P450-PCN1, Nifedipine oxidase, Quinine 3-monooxygenase, Taurochenodeoxycholate 6-alpha-hydroxylase	P08684	Human	Liver	Microsomes	12.6		nmol/100 nmol total P450				1	Western blotting	Absolute	Adult	51 years	F	Caucasian	Hemangioma					http://www.ncbi.nlm.nih.gov/pubmed/9456296	29
Cytochrome P450 3A4	CYP3A4	1,8-cineole 2-exo-monooxygenase, Albendazole monooxygenase, Albendazole sulfoxidase, CYPIIIA3, CYPIIIA4, Cholesterol 25-hydroxylase1 Publication, Cytochrome P450 3A3, Cytochrome P450 HLp, Cytochrome P450 NF-25, Cytochrome P450-PCN1, Nifedipine oxidase, Quinine 3-monooxygenase, Taurochenodeoxycholate 6-alpha-hydroxylase	P08684	Human	Liver	Microsomes	0.5		nmol/100 nmol total P450				1	Western blotting	Absolute	Adult	36 years	M	Caucasian	Metastatis of colon cancer					http://www.ncbi.nlm.nih.gov/pubmed/9456296	29
Cytochrome P450 3A4	CYP3A4	1,8-cineole 2-exo-monooxygenase, Albendazole monooxygenase, Albendazole sulfoxidase, CYPIIIA3, CYPIIIA4, Cholesterol 25-hydroxylase1 Publication, Cytochrome P450 3A3, Cytochrome P450 HLp, Cytochrome P450 NF-25, Cytochrome P450-PCN1, Nifedipine oxidase, Quinine 3-monooxygenase, Taurochenodeoxycholate 6-alpha-hydroxylase	P08684	Human	Liver	Microsomes	22		nmol/100 nmol total P450				1	Western blotting	Absolute	Adult	36 years	F	Caucasian	Hepatoma					http://www.ncbi.nlm.nih.gov/pubmed/9456296	29
Cytochrome P450 3A4	CYP3A4	1,8-cineole 2-exo-monooxygenase, Albendazole monooxygenase, Albendazole sulfoxidase, CYPIIIA3, CYPIIIA4, Cholesterol 25-hydroxylase1 Publication, Cytochrome P450 3A3, Cytochrome P450 HLp, Cytochrome P450 NF-25, Cytochrome P450-PCN1, Nifedipine oxidase, Quinine 3-monooxygenase, Taurochenodeoxycholate 6-alpha-hydroxylase	P08684	Human	Liver	Microsomes	3.4		nmol/100 nmol total P450				1	Western blotting	Absolute	Adult	39 years	F	Caucasian	Hepatic cyst					http://www.ncbi.nlm.nih.gov/pubmed/9456296	29
Cytochrome P450 3A4	CYP3A4	1,8-cineole 2-exo-monooxygenase, Albendazole monooxygenase, Albendazole sulfoxidase, CYPIIIA3, CYPIIIA4, Cholesterol 25-hydroxylase1 Publication, Cytochrome P450 3A3, Cytochrome P450 HLp, Cytochrome P450 NF-25, Cytochrome P450-PCN1, Nifedipine oxidase, Quinine 3-monooxygenase, Taurochenodeoxycholate 6-alpha-hydroxylase	P08684	Human	Liver	Microsomes	3.2		nmol/100 nmol total P450				1	Western blotting	Absolute	Adult	64 years	F	Caucasian	Metastatis of colon cancer					http://www.ncbi.nlm.nih.gov/pubmed/9456296	29
Cytochrome P450 3A4	CYP3A4	1,8-cineole 2-exo-monooxygenase, Albendazole monooxygenase, Albendazole sulfoxidase, CYPIIIA3, CYPIIIA4, Cholesterol 25-hydroxylase1 Publication, Cytochrome P450 3A3, Cytochrome P450 HLp, Cytochrome P450 NF-25, Cytochrome P450-PCN1, Nifedipine oxidase, Quinine 3-monooxygenase, Taurochenodeoxycholate 6-alpha-hydroxylase	P08684	Human	Liver	Microsomes	8.6		nmol/100 nmol total P450				1	Western blotting	Absolute	Adult	37 years	F	Caucasian	Follicular nodular hyperplasia					http://www.ncbi.nlm.nih.gov/pubmed/9456296	29
Cytochrome P450 3A4	CYP3A4	1,8-cineole 2-exo-monooxygenase, Albendazole monooxygenase, Albendazole sulfoxidase, CYPIIIA3, CYPIIIA4, Cholesterol 25-hydroxylase1 Publication, Cytochrome P450 3A3, Cytochrome P450 HLp, Cytochrome P450 NF-25, Cytochrome P450-PCN1, Nifedipine oxidase, Quinine 3-monooxygenase, Taurochenodeoxycholate 6-alpha-hydroxylase	P08684	Human	Liver	Microsomes	10.4		nmol/100 nmol total P450				1	Western blotting	Absolute	Adult	46 years	F	Caucasian	Hemangioma					http://www.ncbi.nlm.nih.gov/pubmed/9456296	29
Cytochrome P450 3A4	CYP3A4	1,8-cineole 2-exo-monooxygenase, Albendazole monooxygenase, Albendazole sulfoxidase, CYPIIIA3, CYPIIIA4, Cholesterol 25-hydroxylase1 Publication, Cytochrome P450 3A3, Cytochrome P450 HLp, Cytochrome P450 NF-25, Cytochrome P450-PCN1, Nifedipine oxidase, Quinine 3-monooxygenase, Taurochenodeoxycholate 6-alpha-hydroxylase	P08684	Human	Liver	Microsomes	21.2		nmol/100 nmol total P450				1	Western blotting	Absolute	Adult	60 years	F	Caucasian	Metastatis of colon cancer					http://www.ncbi.nlm.nih.gov/pubmed/9456296	29
Cytochrome P450 3A4	CYP3A4	1,8-cineole 2-exo-monooxygenase, Albendazole monooxygenase, Albendazole sulfoxidase, CYPIIIA3, CYPIIIA4, Cholesterol 25-hydroxylase1 Publication, Cytochrome P450 3A3, Cytochrome P450 HLp, Cytochrome P450 NF-25, Cytochrome P450-PCN1, Nifedipine oxidase, Quinine 3-monooxygenase, Taurochenodeoxycholate 6-alpha-hydroxylase	P08684	Human	Liver	Microsomes	16.2		nmol/100 nmol total P450				1	Western blotting	Absolute	Adult	28 years	F	Caucasian	Follicular nodular hyperplasia					http://www.ncbi.nlm.nih.gov/pubmed/9456296	29
Cytochrome P450 3A4	CYP3A4	1,8-cineole 2-exo-monooxygenase, Albendazole monooxygenase, Albendazole sulfoxidase, CYPIIIA3, CYPIIIA4, Cholesterol 25-hydroxylase1 Publication, Cytochrome P450 3A3, Cytochrome P450 HLp, Cytochrome P450 NF-25, Cytochrome P450-PCN1, Nifedipine oxidase, Quinine 3-monooxygenase, Taurochenodeoxycholate 6-alpha-hydroxylase	P08684	Human	Liver	Microsomes	24.2		nmol/100 nmol total P450				1	Western blotting	Absolute	Adult	46 years	F	Caucasian	Adenoma					http://www.ncbi.nlm.nih.gov/pubmed/9456296	29
Cytochrome P450 3A4	CYP3A4	1,8-cineole 2-exo-monooxygenase, Albendazole monooxygenase, Albendazole sulfoxidase, CYPIIIA3, CYPIIIA4, Cholesterol 25-hydroxylase1 Publication, Cytochrome P450 3A3, Cytochrome P450 HLp, Cytochrome P450 NF-25, Cytochrome P450-PCN1, Nifedipine oxidase, Quinine 3-monooxygenase, Taurochenodeoxycholate 6-alpha-hydroxylase	P08684	Human	Liver	Microsomes	61		nmol/100 nmol total P450				1	Western blotting	Absolute	Adult	64 years	F	Caucasian	Cholangiocellular cancer					http://www.ncbi.nlm.nih.gov/pubmed/9456296	29
Cytochrome P450 3A4	CYP3A4	1,8-cineole 2-exo-monooxygenase, Albendazole monooxygenase, Albendazole sulfoxidase, CYPIIIA3, CYPIIIA4, Cholesterol 25-hydroxylase1 Publication, Cytochrome P450 3A3, Cytochrome P450 HLp, Cytochrome P450 NF-25, Cytochrome P450-PCN1, Nifedipine oxidase, Quinine 3-monooxygenase, Taurochenodeoxycholate 6-alpha-hydroxylase	P08684	Human	Liver	Microsomes	17.4		nmol/100 nmol total P450				1	Western blotting	Absolute	Adult	69 years	M	Caucasian	Metastatis of colon cancer					http://www.ncbi.nlm.nih.gov/pubmed/9456296	29
Cytochrome P450 3A4	CYP3A4	1,8-cineole 2-exo-monooxygenase, Albendazole monooxygenase, Albendazole sulfoxidase, CYPIIIA3, CYPIIIA4, Cholesterol 25-hydroxylase1 Publication, Cytochrome P450 3A3, Cytochrome P450 HLp, Cytochrome P450 NF-25, Cytochrome P450-PCN1, Nifedipine oxidase, Quinine 3-monooxygenase, Taurochenodeoxycholate 6-alpha-hydroxylase	P08684	Human	Liver	Microsomes	3.8		nmol/100 nmol total P450				1	Western blotting	Absolute	Adult	55 years	M	Caucasian	Hepatic cyst					http://www.ncbi.nlm.nih.gov/pubmed/9456296	29
Cytochrome P450 3A4	CYP3A4	1,8-cineole 2-exo-monooxygenase, Albendazole monooxygenase, Albendazole sulfoxidase, CYPIIIA3, CYPIIIA4, Cholesterol 25-hydroxylase1 Publication, Cytochrome P450 3A3, Cytochrome P450 HLp, Cytochrome P450 NF-25, Cytochrome P450-PCN1, Nifedipine oxidase, Quinine 3-monooxygenase, Taurochenodeoxycholate 6-alpha-hydroxylase	P08684	Human	Liver	Microsomes	8.8		nmol/100 nmol total P450				1	Western blotting	Absolute	Adult	69 years	M	Caucasian	Metastatis of colon cancer					http://www.ncbi.nlm.nih.gov/pubmed/9456296	29
Cytochrome P450 3A4	CYP3A4	1,8-cineole 2-exo-monooxygenase, Albendazole monooxygenase, Albendazole sulfoxidase, CYPIIIA3, CYPIIIA4, Cholesterol 25-hydroxylase1 Publication, Cytochrome P450 3A3, Cytochrome P450 HLp, Cytochrome P450 NF-25, Cytochrome P450-PCN1, Nifedipine oxidase, Quinine 3-monooxygenase, Taurochenodeoxycholate 6-alpha-hydroxylase	P08684	Human	Liver	Microsomes	15.7		nmol/100 nmol total P450	14.2			16	Western blotting	Absolute	Adult	28-69 years	5 M, 11 F	Caucasian						http://www.ncbi.nlm.nih.gov/pubmed/9456296	29
Cytochrome P450 2B6	CYP2B6	1,4-cineole 2-exo-monooxygenase, CYPIIB6, Cytochrome P450 IIB1	P20813	Human	Liver	Microsomes	6		pmol/mg				1	Western blotting	Absolute										https://www.ncbi.nlm.nih.gov/pubmed/10729207	30
Cytochrome P450 2B6	CYP2B6	1,4-cineole 2-exo-monooxygenase, CYPIIB6, Cytochrome P450 IIB1	P20813	Human	Liver	Microsomes	15		pmol/mg				1	Western blotting	Absolute										https://www.ncbi.nlm.nih.gov/pubmed/10729207	30
Cytochrome P450 2B6	CYP2B6	1,4-cineole 2-exo-monooxygenase, CYPIIB6, Cytochrome P450 IIB1	P20813	Human	Liver	Microsomes	27		pmol/mg				1	Western blotting	Absolute										https://www.ncbi.nlm.nih.gov/pubmed/10729207	30
Cytochrome P450 2B6	CYP2B6	1,4-cineole 2-exo-monooxygenase, CYPIIB6, Cytochrome P450 IIB1	P20813	Human	Liver	Microsomes	25		pmol/mg				1	Western blotting	Absolute										https://www.ncbi.nlm.nih.gov/pubmed/10729207	30
Cytochrome P450 2B6	CYP2B6	1,4-cineole 2-exo-monooxygenase, CYPIIB6, Cytochrome P450 IIB1	P20813	Human	Liver	Microsomes	26		pmol/mg				1	Western blotting	Absolute										https://www.ncbi.nlm.nih.gov/pubmed/10729207	30
Cytochrome P450 2B6	CYP2B6	1,4-cineole 2-exo-monooxygenase, CYPIIB6, Cytochrome P450 IIB1	P20813	Human	Liver	Microsomes	<1		pmol/mg				1	Western blotting	Absolute										https://www.ncbi.nlm.nih.gov/pubmed/10729207	30
Cytochrome P450 2B6	CYP2B6	1,4-cineole 2-exo-monooxygenase, CYPIIB6, Cytochrome P450 IIB1	P20813	Human	Liver	Microsomes	11		pmol/mg				1	Western blotting	Absolute										https://www.ncbi.nlm.nih.gov/pubmed/10729207	30
Cytochrome P450 2B6	CYP2B6	1,4-cineole 2-exo-monooxygenase, CYPIIB6, Cytochrome P450 IIB1	P20813	Human	Liver	Microsomes	33		pmol/mg				1	Western blotting	Absolute										https://www.ncbi.nlm.nih.gov/pubmed/10729207	30
Cytochrome P450 2B6	CYP2B6	1,4-cineole 2-exo-monooxygenase, CYPIIB6, Cytochrome P450 IIB1	P20813	Human	Liver	Microsomes	6		pmol/mg				1	Western blotting	Absolute										https://www.ncbi.nlm.nih.gov/pubmed/10729207	30
Cytochrome P450 2B6	CYP2B6	1,4-cineole 2-exo-monooxygenase, CYPIIB6, Cytochrome P450 IIB1	P20813	Human	Liver	Microsomes	6		pmol/mg				1	Western blotting	Absolute										https://www.ncbi.nlm.nih.gov/pubmed/10729207	30
Cytochrome P450 1A2	CYP1A2	CYPIA2, Cholesterol 25-hydroxylase, Cytochrome P(3)450, Cytochrome P450 4, Cytochrome P450-P3	P05177	Human	Liver	Microsomes	6.1		fmol/sample		18.3			LC-MS/MS	Absolute										http://www.ncbi.nlm.nih.gov/pubmed/21544820	31
Cytochrome P450 2B6	CYP2B6	1,4-cineole 2-exo-monooxygenase, CYPIIB6, Cytochrome P450 IIB1	P20813	Human	Liver	Microsomes	0.83		fmol/sample		9.6			LC-MS/MS	Absolute										http://www.ncbi.nlm.nih.gov/pubmed/21544820	31
Cytochrome P450 2C8	CYP2C8	CYPIIC8, Cytochrome P450 IIC2, Cytochrome P450 MP-12, Cytochrome P450 MP-20, Cytochrome P450 form 1, S-mephenytoin 4-hydroxylase	P10632	Human	Liver	Microsomes	6.2		fmol/sample		9.9			LC-MS/MS	Absolute										http://www.ncbi.nlm.nih.gov/pubmed/21544820	31
Cytochrome P450 2C9	CYP2C9, CYP2C10	(R)-limonene 6-monooxygenase, (S)-limonene 6-monooxygenase, (S)-limonene 7-monooxygenase, CYPIIC9, Cholesterol 25 hydroxylase, Cytochrome P-450MP, Cytochrome P450 MP-4, Cytochrome P450 MP-8, Cytochrome P450 PB-1, S-mephenytoin 4-hydroxylase	P11712	Human	Liver	Microsomes	42.04		fmol/sample		15.4			LC-MS/MS	Absolute										http://www.ncbi.nlm.nih.gov/pubmed/21544820	31
Cytochrome P450 2C19	CYP2C19	(R)-limonene 6-monooxygenase , (S)-limonene 6-monooxygenase , (S)-limonene 7-monooxygenase, CYPIIC17, CYPIIC19, Cytochrome P450-11A, Cytochrome P450-254C, Mephenytoin 4-hydroxylase	P33261	Human	Liver	Microsomes	0.57		fmol/sample		11.3			LC-MS/MS	Absolute										http://www.ncbi.nlm.nih.gov/pubmed/21544820	31
Cytochrome P450 2D6	CYP2D6, CYP2DL1	CYPIID6, Cholesterol 25-hydroxylase, Cytochrome P450-DB1, Debrisoquine 4-hydroxylase	P10635	Human	Liver	Microsomes	3.58		fmol/sample		8.9			LC-MS/MS	Absolute										http://www.ncbi.nlm.nih.gov/pubmed/21544820	31
Cytochrome P450 3A4	CYP3A4, CYP3A3	1,8-cineole 2-exo-monooxygenase, Albendazole monooxygenase, Albendazole sulfoxidase, CYPIIIA3, CYPIIIA4, Cholesterol 25-hydroxylase, Cytochrome P450 3A3, Cytochrome P450 HLp, Cytochrome P450 NF-25, Cytochrome P450-PCN1, Nifedipine oxidase, Quinine 3-monooxygenase , Taurochenodeoxycholate 6-alpha-hydroxylase	P08684	Human	Liver	Microsomes	12.01		fmol/sample		16.5			LC-MS/MS	Absolute										http://www.ncbi.nlm.nih.gov/pubmed/21544820	31
Cytochrome P450 3A43	CYP3A43		Q9HB55	Human	Liver	Microsomes	0.47		fmol/sample		9.7			LC-MS/MS	Absolute										http://www.ncbi.nlm.nih.gov/pubmed/21544820	31
UDP-glucuronosyltransferase 1-1	UGT1A1, GNT1, UGT1	Bilirubin-specific UDPGT isozyme 1 (hUG-BR1), UDP-glucuronosyltransferase 1-A (UGT-1A, UGT1A), UDP-glucuronosyltransferase 1A1	P22309	Human	Liver	Microsomes	8.67		fmol/sample		14.4			LC-MS/MS	Absolute										http://www.ncbi.nlm.nih.gov/pubmed/21544820	31
UDP-glucuronosyltransferase 1-1	UGT1A1_variant			Human	Liver	Microsomes	0.23		fmol/sample		12.2			LC-MS/MS	Absolute										http://www.ncbi.nlm.nih.gov/pubmed/21544820	31
UDP-glucuronosyltransferase 2B7	UGT2B7, UGTB2B9		P16662	Human	Liver	Microsomes	13.75		fmol/sample		9.8			LC-MS/MS	Absolute										http://www.ncbi.nlm.nih.gov/pubmed/21544820	31
Solute carrier organic anion transporter family member 1B1	SLCO1B1, LST1, OATP1B1, OATP2, OATPC, SLC21A6	Liver-specific organic anion transporter 1 (LST-1), OATP-C, Sodium-independent organic anion-transporting polypeptide 2 (OATP-2), Solute carrier family 21 member 6	Q9Y6L6	Human	Liver	Plasma fraction	0.29		fmol/sample		9.2			LC-MS/MS	Absolute										http://www.ncbi.nlm.nih.gov/pubmed/21544820	31
Solute carrier organic anion transporter family member 1B3	SLCO1B3, LST2, OATP1B3, OATP8, SLC21A8	Liver-specific organic anion transporter 2 (LST-1), Organic anion transporter 8, Organic anion-transporting polypeptide 8 (OATP-8), Solute carrier family 21 member 8	Q9NPD5	Human	Liver	Plasma fraction	0.49		fmol/sample		3.9			LC-MS/MS	Absolute										http://www.ncbi.nlm.nih.gov/pubmed/21544820	31
Solute carrier organic anion transporter family member 2B1	SLCO2B1, KIAA0880, OATP2B1, OATPB, SLC21A9	Organic anion transporter B (OATP-B), Organic anion transporter polypeptide-related protein 2 (OATP-RP2, OATPRP2), Solute carrier family 21 member 9	O94956	Human	Liver	Plasma fraction	0.5		fmol/sample		10.6			LC-MS/MS	Absolute										http://www.ncbi.nlm.nih.gov/pubmed/21544820	31
Multidrug resistance protein 1	ABCB1, MDR1, PGY1	ATP-binding cassette sub-family B member 1, P-glycoprotein 1, CD_antigen: CD243	P08183	Human	Liver	Plasma fraction	0.63		fmol/sample		10			LC-MS/MS	Absolute										http://www.ncbi.nlm.nih.gov/pubmed/21544820	31
Canalicular multispecific organic anion transporter 1	ABCC2, CMOAT, CMOAT1, CMRP, MRP2	ATP-binding cassette sub-family C member 2, Canalicular multidrug resistance protein, Multidrug resistance-associated protein 2	Q92887	Human	Liver	Plasma fraction	1.01		fmol/sample		18.7			LC-MS/MS	Absolute										http://www.ncbi.nlm.nih.gov/pubmed/21544820	31
ATP-binding cassette sub-family G member 2	ABCG2, ABCP, BCRP, BCRP1, MXR	Breast cancer resistance protein, CDw338, Mitoxantrone resistance-associated protein, Placenta-specific ATP-binding cassette transporter, Urate exporter, CD_antigen: CD338	Q9UNQ0	Human	Liver	Plasma fraction	0.3		fmol/sample		13.4			LC-MS/MS	Absolute										http://www.ncbi.nlm.nih.gov/pubmed/21544820	31
Sodium/bile acid cotransporter	SLC10A1, NTCP, GIG29	Cell growth-inhibiting gene 29 protein, Na(+)/bile acid cotransporter, Na(+)/taurocholate transport protein, Sodium/taurocholate cotransporting polypeptide, Solute carrier family 10 member 1	Q14973	Human	Liver	Plasma fraction	0.51		fmol/sample		10.3			LC-MS/MS	Absolute										http://www.ncbi.nlm.nih.gov/pubmed/21544820	31
Solute carrier family 22 member 1	SLC22A1 (OCT1)	Organic cation transporter 1 (hOCT1)	O15245	Human	Liver	Plasma fraction	5.34		fmol/sample		13.1			LC-MS/MS	Absolute										http://www.ncbi.nlm.nih.gov/pubmed/21544820	31
	Na+ /K+ATPase			Human	Liver	Plasma fraction	3.13		fmol/sample		18.9			LC-MS/MS	Absolute										http://www.ncbi.nlm.nih.gov/pubmed/21544820	31
	γ-gtp			Human	Liver	Plasma fraction	4.95		fmol/sample		11			LC-MS/MS	Absolute										http://www.ncbi.nlm.nih.gov/pubmed/21544820	31
UDP-glucuronosyltransferase 2B15	UGT2B15	HLUG4, UDP-glucuronosyltransferase 2B8, UDPGT 2B8, UDPGTh-3	P54855	Human	Liver	Microsomes		41	pmol/mg				49	Immunoblotting	Absolute	Late gestation, neonatal and infancy	28 weeks gestational age to ≤ 3 weeks postnatal age								http://www.ncbi.nlm.nih.gov/pubmed/24980262	32
UDP-glucuronosyltransferase 2B15	UGT2B15	HLUG4, UDP-glucuronosyltransferase 2B8, UDPGT 2B8, UDPGTh-3	P54855	Human	Liver	Microsomes		405	pmol/mg				46	Immunoblotting	Absolute	Middle infancy	>3 to ≤ 15 weeks postnatal age								http://www.ncbi.nlm.nih.gov/pubmed/24980262	32
UDP-glucuronosyltransferase 2B15	UGT2B15	HLUG4, UDP-glucuronosyltransferase 2B8, UDPGT 2B8, UDPGTh-3	P54855	Human	Liver	Microsomes		267	pmol/mg				82	Immunoblotting	Absolute	Older infancy and childhood	>15 weeks postnatal age to 18 years								http://www.ncbi.nlm.nih.gov/pubmed/24980262	32
UDP-glucuronosyltransferase 2B15	UGT2B15	HLUG4, UDP-glucuronosyltransferase 2B8, UDPGT 2B8, UDPGTh-3	P54855	Human	Liver	Microsomes		38	pmol/mg				39	Immunoblotting	Absolute	Neonatal									http://www.ncbi.nlm.nih.gov/pubmed/24980262	32
UDP-glucuronosyltransferase 2B15	UGT2B15	HLUG4, UDP-glucuronosyltransferase 2B8, UDPGT 2B8, UDPGTh-3	P54855	Human	Liver	Microsomes		48	pmol/mg				10	Immunoblotting	Absolute	Late fetal	≥28 weeks								http://www.ncbi.nlm.nih.gov/pubmed/24980262	32
UDP-glucuronosyltransferase 2B15	UGT2B15	HLUG4, UDP-glucuronosyltransferase 2B8, UDPGT 2B8, UDPGTh-3	P54855	Human	Liver	Microsomes		404	pmol/mg				46	Immunoblotting	Absolute	Infants	3-15 weeks								http://www.ncbi.nlm.nih.gov/pubmed/24980262	32
Liver carboxylesterase 1	CES1 CES2, SES1	Acyl-coenzyme A:cholesterol acyltransferase (ACAT), Brain carboxylesterase hBr1, Carboxylesterase 1 (CE-1, hCE-1), Cocaine carboxylesterase, Egasyn, HMSE, Methylumbelliferyl-acetate deacetylase 1, Monocyte/macrophage serine esterase, Retinyl ester hydrolase (REH), Serine esterase 1, Triacylglycerol hydrolase (TGH)	P23141	Human	Liver	Microsomes	801		pmol/mg				1	LC-MS/MS	Absolute										http://www.ncbi.nlm.nih.gov/pubmed/22504157	33
Liver carboxylesterase 1	CES1 CES2, SES1	Acyl-coenzyme A:cholesterol acyltransferase (ACAT), Brain carboxylesterase hBr1, Carboxylesterase 1 (CE-1, hCE-1), Cocaine carboxylesterase, Egasyn, HMSE, Methylumbelliferyl-acetate deacetylase 1, Monocyte/macrophage serine esterase, Retinyl ester hydrolase (REH), Serine esterase 1, Triacylglycerol hydrolase (TGH)	P23141	Human	Liver	Microsomes	467		pmol/mg				1	LC-MS/MS	Absolute										http://www.ncbi.nlm.nih.gov/pubmed/22504157	33
Liver carboxylesterase 1	CES1 CES2, SES1	Acyl-coenzyme A:cholesterol acyltransferase (ACAT), Brain carboxylesterase hBr1, Carboxylesterase 1 (CE-1, hCE-1), Cocaine carboxylesterase, Egasyn, HMSE, Methylumbelliferyl-acetate deacetylase 1, Monocyte/macrophage serine esterase, Retinyl ester hydrolase (REH), Serine esterase 1, Triacylglycerol hydrolase (TGH)	P23141	Human	Liver	Microsomes	463		pmol/mg				1	LC-MS/MS	Absolute										http://www.ncbi.nlm.nih.gov/pubmed/22504157	33
Liver carboxylesterase 1	CES1 CES2, SES1	Acyl-coenzyme A:cholesterol acyltransferase (ACAT), Brain carboxylesterase hBr1, Carboxylesterase 1 (CE-1, hCE-1), Cocaine carboxylesterase, Egasyn, HMSE, Methylumbelliferyl-acetate deacetylase 1, Monocyte/macrophage serine esterase, Retinyl ester hydrolase (REH), Serine esterase 1, Triacylglycerol hydrolase (TGH)	P23141	Human	Liver	Microsomes	435		pmol/mg				1	LC-MS/MS	Absolute										http://www.ncbi.nlm.nih.gov/pubmed/22504157	33
Liver carboxylesterase 1	CES1 CES2, SES1	Acyl-coenzyme A:cholesterol acyltransferase (ACAT), Brain carboxylesterase hBr1, Carboxylesterase 1 (CE-1, hCE-1), Cocaine carboxylesterase, Egasyn, HMSE, Methylumbelliferyl-acetate deacetylase 1, Monocyte/macrophage serine esterase, Retinyl ester hydrolase (REH), Serine esterase 1, Triacylglycerol hydrolase (TGH)	P23141	Human	Liver	Microsomes	425		pmol/mg				1	LC-MS/MS	Absolute										http://www.ncbi.nlm.nih.gov/pubmed/22504157	33
Liver carboxylesterase 1	CES1 CES2, SES1	Acyl-coenzyme A:cholesterol acyltransferase (ACAT), Brain carboxylesterase hBr1, Carboxylesterase 1 (CE-1, hCE-1), Cocaine carboxylesterase, Egasyn, HMSE, Methylumbelliferyl-acetate deacetylase 1, Monocyte/macrophage serine esterase, Retinyl ester hydrolase (REH), Serine esterase 1, Triacylglycerol hydrolase (TGH)	P23141	Human	Liver	Microsomes	418		pmol/mg				1	LC-MS/MS	Absolute										http://www.ncbi.nlm.nih.gov/pubmed/22504157	33
Liver carboxylesterase 1	CES1 CES2, SES1	Acyl-coenzyme A:cholesterol acyltransferase (ACAT), Brain carboxylesterase hBr1, Carboxylesterase 1 (CE-1, hCE-1), Cocaine carboxylesterase, Egasyn, HMSE, Methylumbelliferyl-acetate deacetylase 1, Monocyte/macrophage serine esterase, Retinyl ester hydrolase (REH), Serine esterase 1, Triacylglycerol hydrolase (TGH)	P23141	Human	Liver	Microsomes	359		pmol/mg				1	LC-MS/MS	Absolute										http://www.ncbi.nlm.nih.gov/pubmed/22504157	33
Liver carboxylesterase 1	CES1 CES2, SES1	Acyl-coenzyme A:cholesterol acyltransferase (ACAT), Brain carboxylesterase hBr1, Carboxylesterase 1 (CE-1, hCE-1), Cocaine carboxylesterase, Egasyn, HMSE, Methylumbelliferyl-acetate deacetylase 1, Monocyte/macrophage serine esterase, Retinyl ester hydrolase (REH), Serine esterase 1, Triacylglycerol hydrolase (TGH)	P23141	Human	Liver	Microsomes	294		pmol/mg				1	LC-MS/MS	Absolute										http://www.ncbi.nlm.nih.gov/pubmed/22504157	33
Liver carboxylesterase 1	CES1 CES2, SES1	Acyl-coenzyme A:cholesterol acyltransferase (ACAT), Brain carboxylesterase hBr1, Carboxylesterase 1 (CE-1, hCE-1), Cocaine carboxylesterase, Egasyn, HMSE, Methylumbelliferyl-acetate deacetylase 1, Monocyte/macrophage serine esterase, Retinyl ester hydrolase (REH), Serine esterase 1, Triacylglycerol hydrolase (TGH)	P23141	Human	Liver	Microsomes	197		pmol/mg				1	LC-MS/MS	Absolute										http://www.ncbi.nlm.nih.gov/pubmed/22504157	33
Liver carboxylesterase 1	CES1 CES2, SES1	Acyl-coenzyme A:cholesterol acyltransferase (ACAT), Brain carboxylesterase hBr1, Carboxylesterase 1 (CE-1, hCE-1), Cocaine carboxylesterase, Egasyn, HMSE, Methylumbelliferyl-acetate deacetylase 1, Monocyte/macrophage serine esterase, Retinyl ester hydrolase (REH), Serine esterase 1, Triacylglycerol hydrolase (TGH)	P23141	Human	Liver	Microsomes	348		pmol/mg				1	LC-MS/MS	Absolute										http://www.ncbi.nlm.nih.gov/pubmed/22504157	33
Liver carboxylesterase 1	CES1 CES2, SES1	Acyl-coenzyme A:cholesterol acyltransferase (ACAT), Brain carboxylesterase hBr1, Carboxylesterase 1 (CE-1, hCE-1), Cocaine carboxylesterase, Egasyn, HMSE, Methylumbelliferyl-acetate deacetylase 1, Monocyte/macrophage serine esterase, Retinyl ester hydrolase (REH), Serine esterase 1, Triacylglycerol hydrolase (TGH)	P23141	Human	Liver	Microsomes	407		pmol/mg				1	LC-MS/MS	Absolute										http://www.ncbi.nlm.nih.gov/pubmed/22504157	33
Liver carboxylesterase 1	CES1 CES2, SES1	Acyl-coenzyme A:cholesterol acyltransferase (ACAT), Brain carboxylesterase hBr1, Carboxylesterase 1 (CE-1, hCE-1), Cocaine carboxylesterase, Egasyn, HMSE, Methylumbelliferyl-acetate deacetylase 1, Monocyte/macrophage serine esterase, Retinyl ester hydrolase (REH), Serine esterase 1, Triacylglycerol hydrolase (TGH)	P23141	Human	Liver	Microsomes	439		pmol/mg				1	LC-MS/MS	Absolute										http://www.ncbi.nlm.nih.gov/pubmed/22504157	33
Liver carboxylesterase 1	CES1 CES2, SES1	Acyl-coenzyme A:cholesterol acyltransferase (ACAT), Brain carboxylesterase hBr1, Carboxylesterase 1 (CE-1, hCE-1), Cocaine carboxylesterase, Egasyn, HMSE, Methylumbelliferyl-acetate deacetylase 1, Monocyte/macrophage serine esterase, Retinyl ester hydrolase (REH), Serine esterase 1, Triacylglycerol hydrolase (TGH)	P23141	Human	Liver	Microsomes	171		pmol/mg				1	LC-MS/MS	Absolute										http://www.ncbi.nlm.nih.gov/pubmed/22504157	33
Liver carboxylesterase 1	CES1 CES2, SES1	Acyl-coenzyme A:cholesterol acyltransferase (ACAT), Brain carboxylesterase hBr1, Carboxylesterase 1 (CE-1, hCE-1), Cocaine carboxylesterase, Egasyn, HMSE, Methylumbelliferyl-acetate deacetylase 1, Monocyte/macrophage serine esterase, Retinyl ester hydrolase (REH), Serine esterase 1, Triacylglycerol hydrolase (TGH)	P23141	Human	Liver	Microsomes	352		pmol/mg				1	LC-MS/MS	Absolute										http://www.ncbi.nlm.nih.gov/pubmed/22504157	33
Liver carboxylesterase 1	CES1 CES2, SES1	Acyl-coenzyme A:cholesterol acyltransferase (ACAT), Brain carboxylesterase hBr1, Carboxylesterase 1 (CE-1, hCE-1), Cocaine carboxylesterase, Egasyn, HMSE, Methylumbelliferyl-acetate deacetylase 1, Monocyte/macrophage serine esterase, Retinyl ester hydrolase (REH), Serine esterase 1, Triacylglycerol hydrolase (TGH)	P23141	Human	Liver	Microsomes	383		pmol/mg				1	LC-MS/MS	Absolute										http://www.ncbi.nlm.nih.gov/pubmed/22504157	33
Liver carboxylesterase 1	CES1 CES2, SES1	Acyl-coenzyme A:cholesterol acyltransferase (ACAT), Brain carboxylesterase hBr1, Carboxylesterase 1 (CE-1, hCE-1), Cocaine carboxylesterase, Egasyn, HMSE, Methylumbelliferyl-acetate deacetylase 1, Monocyte/macrophage serine esterase, Retinyl ester hydrolase (REH), Serine esterase 1, Triacylglycerol hydrolase (TGH)	P23141	Human	Liver	Microsomes	467		pmol/mg				1	LC-MS/MS	Absolute										http://www.ncbi.nlm.nih.gov/pubmed/22504157	33
Liver carboxylesterase 1	CES1 CES2, SES1	Acyl-coenzyme A:cholesterol acyltransferase (ACAT), Brain carboxylesterase hBr1, Carboxylesterase 1 (CE-1, hCE-1), Cocaine carboxylesterase, Egasyn, HMSE, Methylumbelliferyl-acetate deacetylase 1, Monocyte/macrophage serine esterase, Retinyl ester hydrolase (REH), Serine esterase 1, Triacylglycerol hydrolase (TGH)	P23141	Human	Liver	Microsomes	402		pmol/mg	139			16	LC-MS/MS	Absolute										http://www.ncbi.nlm.nih.gov/pubmed/22504157	33
Cocaine esterase	CES2, ICE	Carboxylesterase 2 (CE-2, hCE-2), Methylumbelliferyl-acetate deacetylase 2	O00748	Human	Liver	Microsomes	31.7		pmol/mg				1	LC-MS/MS	Absolute										http://www.ncbi.nlm.nih.gov/pubmed/22504157	33
Cocaine esterase	CES2, ICE	Carboxylesterase 2 (CE-2, hCE-2), Methylumbelliferyl-acetate deacetylase 2	O00748	Human	Liver	Microsomes	22.5		pmol/mg				1	LC-MS/MS	Absolute										http://www.ncbi.nlm.nih.gov/pubmed/22504157	33
Cocaine esterase	CES2, ICE	Carboxylesterase 2 (CE-2, hCE-2), Methylumbelliferyl-acetate deacetylase 2	O00748	Human	Liver	Microsomes	29.9		pmol/mg				1	LC-MS/MS	Absolute										http://www.ncbi.nlm.nih.gov/pubmed/22504157	33
Cocaine esterase	CES2, ICE	Carboxylesterase 2 (CE-2, hCE-2), Methylumbelliferyl-acetate deacetylase 2	O00748	Human	Liver	Microsomes	37.4		pmol/mg				1	LC-MS/MS	Absolute										http://www.ncbi.nlm.nih.gov/pubmed/22504157	33
Cocaine esterase	CES2, ICE	Carboxylesterase 2 (CE-2, hCE-2), Methylumbelliferyl-acetate deacetylase 2	O00748	Human	Liver	Microsomes	18.5		pmol/mg				1	LC-MS/MS	Absolute										http://www.ncbi.nlm.nih.gov/pubmed/22504157	33
Cocaine esterase	CES2, ICE	Carboxylesterase 2 (CE-2, hCE-2), Methylumbelliferyl-acetate deacetylase 2	O00748	Human	Liver	Microsomes	20.9		pmol/mg				1	LC-MS/MS	Absolute										http://www.ncbi.nlm.nih.gov/pubmed/22504157	33
Cocaine esterase	CES2, ICE	Carboxylesterase 2 (CE-2, hCE-2), Methylumbelliferyl-acetate deacetylase 2	O00748	Human	Liver	Microsomes	30.9		pmol/mg				1	LC-MS/MS	Absolute										http://www.ncbi.nlm.nih.gov/pubmed/22504157	33
Cocaine esterase	CES2, ICE	Carboxylesterase 2 (CE-2, hCE-2), Methylumbelliferyl-acetate deacetylase 2	O00748	Human	Liver	Microsomes	16.3		pmol/mg				1	LC-MS/MS	Absolute										http://www.ncbi.nlm.nih.gov/pubmed/22504157	33
Cocaine esterase	CES2, ICE	Carboxylesterase 2 (CE-2, hCE-2), Methylumbelliferyl-acetate deacetylase 2	O00748	Human	Liver	Microsomes	32.3		pmol/mg				1	LC-MS/MS	Absolute										http://www.ncbi.nlm.nih.gov/pubmed/22504157	33
Cocaine esterase	CES2, ICE	Carboxylesterase 2 (CE-2, hCE-2), Methylumbelliferyl-acetate deacetylase 2	O00748	Human	Liver	Microsomes	30.5		pmol/mg				1	LC-MS/MS	Absolute										http://www.ncbi.nlm.nih.gov/pubmed/22504157	33
Cocaine esterase	CES2, ICE	Carboxylesterase 2 (CE-2, hCE-2), Methylumbelliferyl-acetate deacetylase 2	O00748	Human	Liver	Microsomes	29.4		pmol/mg				1	LC-MS/MS	Absolute										http://www.ncbi.nlm.nih.gov/pubmed/22504157	33
Cocaine esterase	CES2, ICE	Carboxylesterase 2 (CE-2, hCE-2), Methylumbelliferyl-acetate deacetylase 2	O00748	Human	Liver	Microsomes	33		pmol/mg				1	LC-MS/MS	Absolute										http://www.ncbi.nlm.nih.gov/pubmed/22504157	33
Cocaine esterase	CES2, ICE	Carboxylesterase 2 (CE-2, hCE-2), Methylumbelliferyl-acetate deacetylase 2	O00748	Human	Liver	Microsomes	57.2		pmol/mg				1	LC-MS/MS	Absolute										http://www.ncbi.nlm.nih.gov/pubmed/22504157	33
Cocaine esterase	CES2, ICE	Carboxylesterase 2 (CE-2, hCE-2), Methylumbelliferyl-acetate deacetylase 2	O00748	Human	Liver	Microsomes	17.6		pmol/mg				1	LC-MS/MS	Absolute										http://www.ncbi.nlm.nih.gov/pubmed/22504157	33
Cocaine esterase	CES2, ICE	Carboxylesterase 2 (CE-2, hCE-2), Methylumbelliferyl-acetate deacetylase 2	O00748	Human	Liver	Microsomes	22.6		pmol/mg				1	LC-MS/MS	Absolute										http://www.ncbi.nlm.nih.gov/pubmed/22504157	33
Cocaine esterase	CES2, ICE	Carboxylesterase 2 (CE-2, hCE-2), Methylumbelliferyl-acetate deacetylase 2	O00748	Human	Liver	Microsomes	46		pmol/mg				1	LC-MS/MS	Absolute										http://www.ncbi.nlm.nih.gov/pubmed/22504157	33
Cocaine esterase	CES2, ICE	Carboxylesterase 2 (CE-2, hCE-2), Methylumbelliferyl-acetate deacetylase 2	O00748	Human	Liver	Microsomes	29.8		pmol/mg	10.8			16	LC-MS/MS	Absolute										http://www.ncbi.nlm.nih.gov/pubmed/22504157	33
Glutathione S-transferase alpha B1				Human	Liver	Cytosol	9		µg/mg	3.1			22	Radioimmunoassay	Absolute		10-22 weeks of gestattion								http://www.ncbi.nlm.nih.gov/pubmed/2597691	34
Glutathione S-transferase alpha B2				Human	Liver	Cytosol	0.93		µg/mg	0.76			22	Radioimmunoassay	Absolute		10-22 weeks of gestattion								http://www.ncbi.nlm.nih.gov/pubmed/2597691	34
Glutathione S-transferase Mu				Human	Liver	Cytosol	0.1		µg/mg	0.054			10	Radioimmunoassay	Absolute		10-22 weeks of gestattion								http://www.ncbi.nlm.nih.gov/pubmed/2597691	34
Glutathione S-transferase P	GSTP1, FAEES3, GST3	GST class-pi, GSTP1-1	P09211	Human	Liver	Cytosol	0.53		µg/mg	0.27			22	Radioimmunoassay	Absolute		10-22 weeks of gestattion								http://www.ncbi.nlm.nih.gov/pubmed/2597691	34
Glutathione S-transferase alpha B1				Human	Liver	Cytosol	14.3		µg/mg	4.7			20	Radioimmunoassay	Absolute		24-42 weeks of gestattion								http://www.ncbi.nlm.nih.gov/pubmed/2597691	34
Glutathione S-transferase alpha B2				Human	Liver	Cytosol	2.3		µg/mg	2.3			19	Radioimmunoassay	Absolute		24-42 weeks of gestattion								http://www.ncbi.nlm.nih.gov/pubmed/2597691	34
Glutathione S-transferase Mu				Human	Liver	Cytosol	0.43		µg/mg	0.33			11	Radioimmunoassay	Absolute		24-42 weeks of gestattion								http://www.ncbi.nlm.nih.gov/pubmed/2597691	34
Glutathione S-transferase P	GSTP1, FAEES3, GST3	GST class-pi, GSTP1-1	P09211	Human	Liver	Cytosol	0.21		µg/mg	0.22			20	Radioimmunoassay	Absolute		24-42 weeks of gestattion								http://www.ncbi.nlm.nih.gov/pubmed/2597691	34
Glutathione S-transferase alpha B1				Human	Liver	Cytosol	12.8		µg/mg	5.5			20	Radioimmunoassay	Absolute	Adults									http://www.ncbi.nlm.nih.gov/pubmed/2597691	34
Glutathione S-transferase alpha B2				Human	Liver	Cytosol	3.7		µg/mg	2.1			20	Radioimmunoassay	Absolute	Adults									http://www.ncbi.nlm.nih.gov/pubmed/2597691	34
Glutathione S-transferase Mu				Human	Liver	Cytosol	0.46		µg/mg	0.27			11	Radioimmunoassay	Absolute	Adults									http://www.ncbi.nlm.nih.gov/pubmed/2597691	34
Glutathione S-transferase P	GSTP1, FAEES3, GST3	GST class-pi, GSTP1-1	P09211	Human	Liver	Cytosol	0.01		µg/mg	0.013			20	Radioimmunoassay	Absolute	Adults									http://www.ncbi.nlm.nih.gov/pubmed/2597691	34
Glutathione S-transferase Mu 1 (GST1 0)	GSTM1	GST HB subunit 4, GST class-mu 1, GSTM1-1, GSTM1a-1a, GSTM1b-1b, GTH4	P09488	Human	Liver	Cytosol	0		µg/mg	0			15	Radioimmunoassay	Absolute										http://www.ncbi.nlm.nih.gov/pubmed/2597691	34
Glutathione S-transferase Mu 1 (GST1 1)	GSTM1	GST HB subunit 4, GST class-mu 1, GSTM1-1, GSTM1a-1a, GSTM1b-1b, GTH4	P09488	Human	Liver	Cytosol	0.33		µg/mg	0.08			5	Radioimmunoassay	Absolute										http://www.ncbi.nlm.nih.gov/pubmed/2597691	34
Glutathione S-transferase Mu 1 (GST1 2)	GSTM1	GST HB subunit 4, GST class-mu 1, GSTM1-1, GSTM1a-1a, GSTM1b-1b, GTH4	P09488	Human	Liver	Cytosol	0.63		µg/mg	0.35			4	Radioimmunoassay	Absolute										http://www.ncbi.nlm.nih.gov/pubmed/2597691	34
Glutathione S-transferase Mu 1 (GST1 2-1)	GSTM1	GST HB subunit 4, GST class-mu 1, GSTM1-1, GSTM1a-1a, GSTM1b-1b, GTH4	P09488	Human	Liver	Cytosol	0.55		µg/mg				2	Radioimmunoassay	Absolute										http://www.ncbi.nlm.nih.gov/pubmed/2597691	34
Solute carrier organic anion transporter family member 1B1	SLCO1B1, LST1, OATP1B1, OATP2, OATPC, SLC21A6	Liver-specific organic anion transporter 1 (LST-1), OATP-C, Sodium-independent organic anion-transporting polypeptide 2 (OATP-2), Solute carrier family 21 member 6	Q9Y6L6	Human	Liver	Suspension hepatocytes	4.55		fmol/μg	0.18			1	LC−MS/MS	Absolute										http://www.ncbi.nlm.nih.gov/pubmed/23082789	35
Solute carrier organic anion transporter family member 1B1	SLCO1B1, LST1, OATP1B1, OATP2, OATPC, SLC21A6	Liver-specific organic anion transporter 1 (LST-1), OATP-C, Sodium-independent organic anion-transporting polypeptide 2 (OATP-2), Solute carrier family 21 member 6	Q9Y6L6	Human	Liver	Suspension hepatocytes	3.42		fmol/μg	0.11			1	LC−MS/MS	Absolute										http://www.ncbi.nlm.nih.gov/pubmed/23082789	35
Solute carrier organic anion transporter family member 1B1	SLCO1B1, LST1, OATP1B1, OATP2, OATPC, SLC21A6	Liver-specific organic anion transporter 1 (LST-1), OATP-C, Sodium-independent organic anion-transporting polypeptide 2 (OATP-2), Solute carrier family 21 member 6	Q9Y6L6	Human	Liver	Suspension hepatocytes	2.33		fmol/μg	0.12			1	LC−MS/MS	Absolute										http://www.ncbi.nlm.nih.gov/pubmed/23082789	35
Solute carrier organic anion transporter family member 1B1	SLCO1B1, LST1, OATP1B1, OATP2, OATPC, SLC21A6	Liver-specific organic anion transporter 1 (LST-1), OATP-C, Sodium-independent organic anion-transporting polypeptide 2 (OATP-2), Solute carrier family 21 member 6	Q9Y6L6	Human	Liver	Suspension hepatocytes	7.04		fmol/μg	0.23			1	LC−MS/MS	Absolute										http://www.ncbi.nlm.nih.gov/pubmed/23082789	35
Solute carrier organic anion transporter family member 1B1	SLCO1B1, LST1, OATP1B1, OATP2, OATPC, SLC21A6	Liver-specific organic anion transporter 1 (LST-1), OATP-C, Sodium-independent organic anion-transporting polypeptide 2 (OATP-2), Solute carrier family 21 member 6	Q9Y6L6	Human	Liver	Suspension hepatocytes	4.55		fmol/μg	0.49			1	LC−MS/MS	Absolute										http://www.ncbi.nlm.nih.gov/pubmed/23082789	35
Solute carrier organic anion transporter family member 1B1	SLCO1B1, LST1, OATP1B1, OATP2, OATPC, SLC21A6	Liver-specific organic anion transporter 1 (LST-1), OATP-C, Sodium-independent organic anion-transporting polypeptide 2 (OATP-2), Solute carrier family 21 member 6	Q9Y6L6	Human	Liver	Suspension hepatocytes	4.38		fmol/μg				5	LC−MS/MS	Absolute										http://www.ncbi.nlm.nih.gov/pubmed/23082789	35
Solute carrier organic anion transporter family member 1B3	SLCO1B3, LST2, OATP1B3, OATP8, SLC21A8	Liver-specific organic anion transporter 2 (LST-2), Organic anion transporter 8, Organic anion-transporting polypeptide 8 (OATP-8), Solute carrier family 21 member 8	Q9NPD5	Human	Liver	Suspension hepatocytes	1.64		fmol/μg	0.06			1	LC−MS/MS	Absolute										http://www.ncbi.nlm.nih.gov/pubmed/23082789	35
Solute carrier organic anion transporter family member 1B3	SLCO1B3, LST2, OATP1B3, OATP8, SLC21A8	Liver-specific organic anion transporter 2 (LST-2), Organic anion transporter 8, Organic anion-transporting polypeptide 8 (OATP-8), Solute carrier family 21 member 8	Q9NPD5	Human	Liver	Suspension hepatocytes	1.5		fmol/μg	0.15			1	LC−MS/MS	Absolute										http://www.ncbi.nlm.nih.gov/pubmed/23082789	35
Solute carrier organic anion transporter family member 1B3	SLCO1B3, LST2, OATP1B3, OATP8, SLC21A8	Liver-specific organic anion transporter 2 (LST-2), Organic anion transporter 8, Organic anion-transporting polypeptide 8 (OATP-8), Solute carrier family 21 member 8	Q9NPD5	Human	Liver	Suspension hepatocytes	0.92		fmol/μg	0.04			1	LC−MS/MS	Absolute										http://www.ncbi.nlm.nih.gov/pubmed/23082789	35
Solute carrier organic anion transporter family member 1B3	SLCO1B3, LST2, OATP1B3, OATP8, SLC21A8	Liver-specific organic anion transporter 2 (LST-2), Organic anion transporter 8, Organic anion-transporting polypeptide 8 (OATP-8), Solute carrier family 21 member 8	Q9NPD5	Human	Liver	Suspension hepatocytes	1.37		fmol/μg	0.11			1	LC−MS/MS	Absolute										http://www.ncbi.nlm.nih.gov/pubmed/23082789	35
Solute carrier organic anion transporter family member 1B3	SLCO1B3, LST2, OATP1B3, OATP8, SLC21A8	Liver-specific organic anion transporter 2 (LST-2), Organic anion transporter 8, Organic anion-transporting polypeptide 8 (OATP-8), Solute carrier family 21 member 8	Q9NPD5	Human	Liver	Suspension hepatocytes	0.74		fmol/μg	0.05			1	LC−MS/MS	Absolute										http://www.ncbi.nlm.nih.gov/pubmed/23082789	35
Solute carrier organic anion transporter family member 1B3	SLCO1B3, LST2, OATP1B3, OATP8, SLC21A8	Liver-specific organic anion transporter 2 (LST-2), Organic anion transporter 8, Organic anion-transporting polypeptide 8 (OATP-8), Solute carrier family 21 member 8	Q9NPD5	Human	Liver	Suspension hepatocytes	1.23		fmol/μg				5	LC−MS/MS	Absolute										http://www.ncbi.nlm.nih.gov/pubmed/23082789	35
Solute carrier organic anion transporter family member 2B1	SLCO2B1, KIAA0880, OATP2B1, OATPB, SLC21A9	Organic anion transporter B (OATP-B), Organic anion transporter polypeptide-related protein 2 (OATP-RP2, OATPRP2), Solute carrier family 21 member 9	O94956	Human	Liver	Suspension hepatocytes	1.02		fmol/μg	0.07			1	LC−MS/MS	Absolute										http://www.ncbi.nlm.nih.gov/pubmed/23082789	35
Solute carrier organic anion transporter family member 2B1	SLCO2B1, KIAA0880, OATP2B1, OATPB, SLC21A9	Organic anion transporter B (OATP-B), Organic anion transporter polypeptide-related protein 2 (OATP-RP2, OATPRP2), Solute carrier family 21 member 9	O94956	Human	Liver	Suspension hepatocytes	1.84		fmol/μg	0.15			1	LC−MS/MS	Absolute										http://www.ncbi.nlm.nih.gov/pubmed/23082789	35
Solute carrier organic anion transporter family member 2B1	SLCO2B1, KIAA0880, OATP2B1, OATPB, SLC21A9	Organic anion transporter B (OATP-B), Organic anion transporter polypeptide-related protein 2 (OATP-RP2, OATPRP2), Solute carrier family 21 member 9	O94956	Human	Liver	Suspension hepatocytes	0.81		fmol/μg	0.1			1	LC−MS/MS	Absolute										http://www.ncbi.nlm.nih.gov/pubmed/23082789	35
Solute carrier organic anion transporter family member 2B1	SLCO2B1, KIAA0880, OATP2B1, OATPB, SLC21A9	Organic anion transporter B (OATP-B), Organic anion transporter polypeptide-related protein 2 (OATP-RP2, OATPRP2), Solute carrier family 21 member 9	O94956	Human	Liver	Suspension hepatocytes	1.33		fmol/μg	0.03			1	LC−MS/MS	Absolute										http://www.ncbi.nlm.nih.gov/pubmed/23082789	35
Solute carrier organic anion transporter family member 2B1	SLCO2B1, KIAA0880, OATP2B1, OATPB, SLC21A9	Organic anion transporter B (OATP-B), Organic anion transporter polypeptide-related protein 2 (OATP-RP2, OATPRP2), Solute carrier family 21 member 9	O94956	Human	Liver	Suspension hepatocytes	0.86		fmol/μg	0.08			1	LC−MS/MS	Absolute										http://www.ncbi.nlm.nih.gov/pubmed/23082789	35
Solute carrier organic anion transporter family member 2B1	SLCO2B1, KIAA0880, OATP2B1, OATPB, SLC21A9	Organic anion transporter B (OATP-B), Organic anion transporter polypeptide-related protein 2 (OATP-RP2, OATPRP2), Solute carrier family 21 member 9	O94956	Human	Liver	Suspension hepatocytes	1.17		fmol/μg				5	LC−MS/MS	Absolute										http://www.ncbi.nlm.nih.gov/pubmed/23082789	35
Solute carrier organic anion transporter family member 1B1	SLCO1B1, LST1, OATP1B1, OATP2, OATPC, SLC21A6	Liver-specific organic anion transporter 1 (LST-1), OATP-C, Sodium-independent organic anion-transporting polypeptide 2 (OATP-2), Solute carrier family 21 member 6	Q9Y6L6	Human	Liver	Sandwich-cultured human hepatocytes	4.58		fmol/μg	0.17			1	LC−MS/MS	Absolute										http://www.ncbi.nlm.nih.gov/pubmed/23082789	35
Solute carrier organic anion transporter family member 1B1	SLCO1B1, LST1, OATP1B1, OATP2, OATPC, SLC21A6	Liver-specific organic anion transporter 1 (LST-1), OATP-C, Sodium-independent organic anion-transporting polypeptide 2 (OATP-2), Solute carrier family 21 member 6	Q9Y6L6	Human	Liver	Sandwich-cultured human hepatocytes	5.28		fmol/μg	0.22			1	LC−MS/MS	Absolute										http://www.ncbi.nlm.nih.gov/pubmed/23082789	35
Solute carrier organic anion transporter family member 1B1	SLCO1B1, LST1, OATP1B1, OATP2, OATPC, SLC21A6	Liver-specific organic anion transporter 1 (LST-1), OATP-C, Sodium-independent organic anion-transporting polypeptide 2 (OATP-2), Solute carrier family 21 member 6	Q9Y6L6	Human	Liver	Sandwich-cultured human hepatocytes	5.23		fmol/μg	0.36			1	LC−MS/MS	Absolute										http://www.ncbi.nlm.nih.gov/pubmed/23082789	35
Solute carrier organic anion transporter family member 1B1	SLCO1B1, LST1, OATP1B1, OATP2, OATPC, SLC21A6	Liver-specific organic anion transporter 1 (LST-1), OATP-C, Sodium-independent organic anion-transporting polypeptide 2 (OATP-2), Solute carrier family 21 member 6	Q9Y6L6	Human	Liver	Sandwich-cultured human hepatocytes	11.3		fmol/μg	0.45			1	LC−MS/MS	Absolute										http://www.ncbi.nlm.nih.gov/pubmed/23082789	35
Solute carrier organic anion transporter family member 1B1	SLCO1B1, LST1, OATP1B1, OATP2, OATPC, SLC21A6	Liver-specific organic anion transporter 1 (LST-1), OATP-C, Sodium-independent organic anion-transporting polypeptide 2 (OATP-2), Solute carrier family 21 member 6	Q9Y6L6	Human	Liver	Sandwich-cultured human hepatocytes	2.4		fmol/μg	0.1			1	LC−MS/MS	Absolute										http://www.ncbi.nlm.nih.gov/pubmed/23082789	35
Solute carrier organic anion transporter family member 1B1	SLCO1B1, LST1, OATP1B1, OATP2, OATPC, SLC21A6	Liver-specific organic anion transporter 1 (LST-1), OATP-C, Sodium-independent organic anion-transporting polypeptide 2 (OATP-2), Solute carrier family 21 member 6	Q9Y6L6	Human	Liver	Sandwich-cultured human hepatocytes	5.76		fmol/μg				5	LC−MS/MS	Absolute										http://www.ncbi.nlm.nih.gov/pubmed/23082789	35
Solute carrier organic anion transporter family member 1B3	SLCO1B3, LST2, OATP1B3, OATP8, SLC21A8	Liver-specific organic anion transporter 2 (LST-2), Organic anion transporter 8, Organic anion-transporting polypeptide 8 (OATP-8), Solute carrier family 21 member 8	Q9NPD5	Human	Liver	Sandwich-cultured human hepatocytes	0.93		fmol/μg	0.03			1	LC−MS/MS	Absolute										http://www.ncbi.nlm.nih.gov/pubmed/23082789	35
Solute carrier organic anion transporter family member 1B3	SLCO1B3, LST2, OATP1B3, OATP8, SLC21A8	Liver-specific organic anion transporter 2 (LST-2), Organic anion transporter 8, Organic anion-transporting polypeptide 8 (OATP-8), Solute carrier family 21 member 8	Q9NPD5	Human	Liver	Sandwich-cultured human hepatocytes	0.88		fmol/μg	0.11			1	LC−MS/MS	Absolute										http://www.ncbi.nlm.nih.gov/pubmed/23082789	35
Solute carrier organic anion transporter family member 1B3	SLCO1B3, LST2, OATP1B3, OATP8, SLC21A8	Liver-specific organic anion transporter 2 (LST-2), Organic anion transporter 8, Organic anion-transporting polypeptide 8 (OATP-8), Solute carrier family 21 member 8	Q9NPD5	Human	Liver	Sandwich-cultured human hepatocytes	0.74		fmol/μg	0.11			1	LC−MS/MS	Absolute										http://www.ncbi.nlm.nih.gov/pubmed/23082789	35
Solute carrier organic anion transporter family member 1B3	SLCO1B3, LST2, OATP1B3, OATP8, SLC21A8	Liver-specific organic anion transporter 2 (LST-2), Organic anion transporter 8, Organic anion-transporting polypeptide 8 (OATP-8), Solute carrier family 21 member 8	Q9NPD5	Human	Liver	Sandwich-cultured human hepatocytes	1.18		fmol/μg	0.07			1	LC−MS/MS	Absolute										http://www.ncbi.nlm.nih.gov/pubmed/23082789	35
Solute carrier organic anion transporter family member 1B3	SLCO1B3, LST2, OATP1B3, OATP8, SLC21A8	Liver-specific organic anion transporter 2 (LST-2), Organic anion transporter 8, Organic anion-transporting polypeptide 8 (OATP-8), Solute carrier family 21 member 8	Q9NPD5	Human	Liver	Sandwich-cultured human hepatocytes	0.47		fmol/μg	0.04			1	LC−MS/MS	Absolute										http://www.ncbi.nlm.nih.gov/pubmed/23082789	35
Solute carrier organic anion transporter family member 1B3	SLCO1B3, LST2, OATP1B3, OATP8, SLC21A8	Liver-specific organic anion transporter 2 (LST-2), Organic anion transporter 8, Organic anion-transporting polypeptide 8 (OATP-8), Solute carrier family 21 member 8	Q9NPD5	Human	Liver	Sandwich-cultured human hepatocytes	0.84		fmol/μg				5	LC−MS/MS	Absolute										http://www.ncbi.nlm.nih.gov/pubmed/23082789	35
Solute carrier organic anion transporter family member 2B1	SLCO2B1, KIAA0880, OATP2B1, OATPB, SLC21A9	Organic anion transporter B (OATP-B), Organic anion transporter polypeptide-related protein 2 (OATP-RP2, OATPRP2), Solute carrier family 21 member 9	O94956	Human	Liver	Sandwich-cultured human hepatocytes	1.01		fmol/μg	0.07			1	LC−MS/MS	Absolute										http://www.ncbi.nlm.nih.gov/pubmed/23082789	35
Solute carrier organic anion transporter family member 2B1	SLCO2B1, KIAA0880, OATP2B1, OATPB, SLC21A9	Organic anion transporter B (OATP-B), Organic anion transporter polypeptide-related protein 2 (OATP-RP2, OATPRP2), Solute carrier family 21 member 9	O94956	Human	Liver	Sandwich-cultured human hepatocytes	1.23		fmol/μg	0.12			1	LC−MS/MS	Absolute										http://www.ncbi.nlm.nih.gov/pubmed/23082789	35
Solute carrier organic anion transporter family member 2B1	SLCO2B1, KIAA0880, OATP2B1, OATPB, SLC21A9	Organic anion transporter B (OATP-B), Organic anion transporter polypeptide-related protein 2 (OATP-RP2, OATPRP2), Solute carrier family 21 member 9	O94956	Human	Liver	Sandwich-cultured human hepatocytes	0.77		fmol/μg	0.31			1	LC−MS/MS	Absolute										http://www.ncbi.nlm.nih.gov/pubmed/23082789	35
Solute carrier organic anion transporter family member 2B1	SLCO2B1, KIAA0880, OATP2B1, OATPB, SLC21A9	Organic anion transporter B (OATP-B), Organic anion transporter polypeptide-related protein 2 (OATP-RP2, OATPRP2), Solute carrier family 21 member 9	O94956	Human	Liver	Sandwich-cultured human hepatocytes	1.15		fmol/μg	0.1			1	LC−MS/MS	Absolute										http://www.ncbi.nlm.nih.gov/pubmed/23082789	35
Solute carrier organic anion transporter family member 2B1	SLCO2B1, KIAA0880, OATP2B1, OATPB, SLC21A9	Organic anion transporter B (OATP-B), Organic anion transporter polypeptide-related protein 2 (OATP-RP2, OATPRP2), Solute carrier family 21 member 9	O94956	Human	Liver	Sandwich-cultured human hepatocytes	0.93		fmol/μg	0.07			1	LC−MS/MS	Absolute										http://www.ncbi.nlm.nih.gov/pubmed/23082789	35
Solute carrier organic anion transporter family member 2B1	SLCO2B1, KIAA0880, OATP2B1, OATPB, SLC21A9	Organic anion transporter B (OATP-B), Organic anion transporter polypeptide-related protein 2 (OATP-RP2, OATPRP2), Solute carrier family 21 member 9	O94956	Human	Liver	Sandwich-cultured human hepatocytes	1.02		fmol/μg				5	LC−MS/MS	Absolute										http://www.ncbi.nlm.nih.gov/pubmed/23082789	35
Solute carrier organic anion transporter family member 1B1	SLCO1B1, LST1, OATP1B1, OATP2, OATPC, SLC21A6	Liver-specific organic anion transporter 1 (LST-1), OATP-C, Sodium-independent organic anion-transporting polypeptide 2 (OATP-2), Solute carrier family 21 member 6	Q9Y6L6	Human	Liver	Cryopreserved Human Hepatocytes	4.3		fmol/μg	0.21			10	LC−MS/MS	Absolute										http://www.ncbi.nlm.nih.gov/pubmed/23082789	35
Solute carrier organic anion transporter family member 1B1	SLCO1B1, LST1, OATP1B1, OATP2, OATPC, SLC21A6	Liver-specific organic anion transporter 1 (LST-1), OATP-C, Sodium-independent organic anion-transporting polypeptide 2 (OATP-2), Solute carrier family 21 member 6	Q9Y6L6	Human	Liver	Cryopreserved Human Hepatocytes	5.21		fmol/μg	0.32			1	LC−MS/MS	Absolute										http://www.ncbi.nlm.nih.gov/pubmed/23082789	35
Solute carrier organic anion transporter family member 1B1	SLCO1B1, LST1, OATP1B1, OATP2, OATPC, SLC21A6	Liver-specific organic anion transporter 1 (LST-1), OATP-C, Sodium-independent organic anion-transporting polypeptide 2 (OATP-2), Solute carrier family 21 member 6	Q9Y6L6	Human	Liver	Cryopreserved Human Hepatocytes	2.52		fmol/μg	0.07			1	LC−MS/MS	Absolute										http://www.ncbi.nlm.nih.gov/pubmed/23082789	35
Solute carrier organic anion transporter family member 1B1	SLCO1B1, LST1, OATP1B1, OATP2, OATPC, SLC21A6	Liver-specific organic anion transporter 1 (LST-1), OATP-C, Sodium-independent organic anion-transporting polypeptide 2 (OATP-2), Solute carrier family 21 member 6	Q9Y6L6	Human	Liver	Cryopreserved Human Hepatocytes	5.48		fmol/μg	1.86			1	LC−MS/MS	Absolute										http://www.ncbi.nlm.nih.gov/pubmed/23082789	35
Solute carrier organic anion transporter family member 1B1	SLCO1B1, LST1, OATP1B1, OATP2, OATPC, SLC21A6	Liver-specific organic anion transporter 1 (LST-1), OATP-C, Sodium-independent organic anion-transporting polypeptide 2 (OATP-2), Solute carrier family 21 member 6	Q9Y6L6	Human	Liver	Cryopreserved Human Hepatocytes	5.27		fmol/μg	0.7			1	LC−MS/MS	Absolute										http://www.ncbi.nlm.nih.gov/pubmed/23082789	35
Solute carrier organic anion transporter family member 1B1	SLCO1B1, LST1, OATP1B1, OATP2, OATPC, SLC21A6	Liver-specific organic anion transporter 1 (LST-1), OATP-C, Sodium-independent organic anion-transporting polypeptide 2 (OATP-2), Solute carrier family 21 member 6	Q9Y6L6	Human	Liver	Cryopreserved Human Hepatocytes	3.9		fmol/μg	0.46			1	LC−MS/MS	Absolute										http://www.ncbi.nlm.nih.gov/pubmed/23082789	35
Solute carrier organic anion transporter family member 1B1	SLCO1B1, LST1, OATP1B1, OATP2, OATPC, SLC21A6	Liver-specific organic anion transporter 1 (LST-1), OATP-C, Sodium-independent organic anion-transporting polypeptide 2 (OATP-2), Solute carrier family 21 member 6	Q9Y6L6	Human	Liver	Cryopreserved Human Hepatocytes	2.6		fmol/μg	0.11			1	LC−MS/MS	Absolute										http://www.ncbi.nlm.nih.gov/pubmed/23082789	35
Solute carrier organic anion transporter family member 1B1	SLCO1B1, LST1, OATP1B1, OATP2, OATPC, SLC21A6	Liver-specific organic anion transporter 1 (LST-1), OATP-C, Sodium-independent organic anion-transporting polypeptide 2 (OATP-2), Solute carrier family 21 member 6	Q9Y6L6	Human	Liver	Cryopreserved Human Hepatocytes	6.29		fmol/μg	0.35			1	LC−MS/MS	Absolute										http://www.ncbi.nlm.nih.gov/pubmed/23082789	35
Solute carrier organic anion transporter family member 1B1	SLCO1B1, LST1, OATP1B1, OATP2, OATPC, SLC21A6	Liver-specific organic anion transporter 1 (LST-1), OATP-C, Sodium-independent organic anion-transporting polypeptide 2 (OATP-2), Solute carrier family 21 member 6	Q9Y6L6	Human	Liver	Cryopreserved Human Hepatocytes	5.06		fmol/μg	13			1	LC−MS/MS	Absolute										http://www.ncbi.nlm.nih.gov/pubmed/23082789	35
Solute carrier organic anion transporter family member 1B3	SLCO1B3, LST2, OATP1B3, OATP8, SLC21A8	Liver-specific organic anion transporter 2 (LST-2), Organic anion transporter 8, Organic anion-transporting polypeptide 8 (OATP-8), Solute carrier family 21 member 8	Q9NPD5	Human	Liver	Cryopreserved Human Hepatocytes	2.3		fmol/μg	0.12			10	LC−MS/MS	Absolute										http://www.ncbi.nlm.nih.gov/pubmed/23082789	35
Solute carrier organic anion transporter family member 1B3	SLCO1B3, LST2, OATP1B3, OATP8, SLC21A8	Liver-specific organic anion transporter 2 (LST-2), Organic anion transporter 8, Organic anion-transporting polypeptide 8 (OATP-8), Solute carrier family 21 member 8	Q9NPD5	Human	Liver	Cryopreserved Human Hepatocytes	1.69		fmol/μg	0.17			1	LC−MS/MS	Absolute										http://www.ncbi.nlm.nih.gov/pubmed/23082789	35
Solute carrier organic anion transporter family member 1B3	SLCO1B3, LST2, OATP1B3, OATP8, SLC21A8	Liver-specific organic anion transporter 2 (LST-2), Organic anion transporter 8, Organic anion-transporting polypeptide 8 (OATP-8), Solute carrier family 21 member 8	Q9NPD5	Human	Liver	Cryopreserved Human Hepatocytes	1.72		fmol/μg	0.17			1	LC−MS/MS	Absolute										http://www.ncbi.nlm.nih.gov/pubmed/23082789	35
Solute carrier organic anion transporter family member 1B3	SLCO1B3, LST2, OATP1B3, OATP8, SLC21A8	Liver-specific organic anion transporter 2 (LST-2), Organic anion transporter 8, Organic anion-transporting polypeptide 8 (OATP-8), Solute carrier family 21 member 8	Q9NPD5	Human	Liver	Cryopreserved Human Hepatocytes	1.4		fmol/μg	0.45			1	LC−MS/MS	Absolute										http://www.ncbi.nlm.nih.gov/pubmed/23082789	35
Solute carrier organic anion transporter family member 1B3	SLCO1B3, LST2, OATP1B3, OATP8, SLC21A8	Liver-specific organic anion transporter 2 (LST-2), Organic anion transporter 8, Organic anion-transporting polypeptide 8 (OATP-8), Solute carrier family 21 member 8	Q9NPD5	Human	Liver	Cryopreserved Human Hepatocytes	1.13		fmol/μg	0.07			1	LC−MS/MS	Absolute										http://www.ncbi.nlm.nih.gov/pubmed/23082789	35
Solute carrier organic anion transporter family member 1B3	SLCO1B3, LST2, OATP1B3, OATP8, SLC21A8	Liver-specific organic anion transporter 2 (LST-2), Organic anion transporter 8, Organic anion-transporting polypeptide 8 (OATP-8), Solute carrier family 21 member 8	Q9NPD5	Human	Liver	Cryopreserved Human Hepatocytes	2.59		fmol/μg	0.21			1	LC−MS/MS	Absolute										http://www.ncbi.nlm.nih.gov/pubmed/23082789	35
Solute carrier organic anion transporter family member 1B3	SLCO1B3, LST2, OATP1B3, OATP8, SLC21A8	Liver-specific organic anion transporter 2 (LST-2), Organic anion transporter 8, Organic anion-transporting polypeptide 8 (OATP-8), Solute carrier family 21 member 8	Q9NPD5	Human	Liver	Cryopreserved Human Hepatocytes	2.1		fmol/μg	0.06			1	LC−MS/MS	Absolute										http://www.ncbi.nlm.nih.gov/pubmed/23082789	35
Solute carrier organic anion transporter family member 1B3	SLCO1B3, LST2, OATP1B3, OATP8, SLC21A8	Liver-specific organic anion transporter 2 (LST-2), Organic anion transporter 8, Organic anion-transporting polypeptide 8 (OATP-8), Solute carrier family 21 member 8	Q9NPD5	Human	Liver	Cryopreserved Human Hepatocytes	1.82		fmol/μg	0.1			1	LC−MS/MS	Absolute										http://www.ncbi.nlm.nih.gov/pubmed/23082789	35
Solute carrier organic anion transporter family member 1B3	SLCO1B3, LST2, OATP1B3, OATP8, SLC21A8	Liver-specific organic anion transporter 2 (LST-2), Organic anion transporter 8, Organic anion-transporting polypeptide 8 (OATP-8), Solute carrier family 21 member 8	Q9NPD5	Human	Liver	Cryopreserved Human Hepatocytes	2.63		fmol/μg	0.14			1	LC−MS/MS	Absolute										http://www.ncbi.nlm.nih.gov/pubmed/23082789	35
Solute carrier organic anion transporter family member 2B1	SLCO2B1, KIAA0880, OATP2B1, OATPB, SLC21A9	Organic anion transporter B (OATP-B), Organic anion transporter polypeptide-related protein 2 (OATP-RP2, OATPRP2), Solute carrier family 21 member 9	O94956	Human	Liver	Cryopreserved Human Hepatocytes	1.59		fmol/μg	0.12			10	LC−MS/MS	Absolute										http://www.ncbi.nlm.nih.gov/pubmed/23082789	35
Solute carrier organic anion transporter family member 2B1	SLCO2B1, KIAA0880, OATP2B1, OATPB, SLC21A9	Organic anion transporter B (OATP-B), Organic anion transporter polypeptide-related protein 2 (OATP-RP2, OATPRP2), Solute carrier family 21 member 9	O94956	Human	Liver	Cryopreserved Human Hepatocytes	1.18		fmol/μg	0.05			1	LC−MS/MS	Absolute										http://www.ncbi.nlm.nih.gov/pubmed/23082789	35
Solute carrier organic anion transporter family member 2B1	SLCO2B1, KIAA0880, OATP2B1, OATPB, SLC21A9	Organic anion transporter B (OATP-B), Organic anion transporter polypeptide-related protein 2 (OATP-RP2, OATPRP2), Solute carrier family 21 member 9	O94956	Human	Liver	Cryopreserved Human Hepatocytes	1.26		fmol/μg	0.2			1	LC−MS/MS	Absolute										http://www.ncbi.nlm.nih.gov/pubmed/23082789	35
Solute carrier organic anion transporter family member 2B1	SLCO2B1, KIAA0880, OATP2B1, OATPB, SLC21A9	Organic anion transporter B (OATP-B), Organic anion transporter polypeptide-related protein 2 (OATP-RP2, OATPRP2), Solute carrier family 21 member 9	O94956	Human	Liver	Cryopreserved Human Hepatocytes	1.42		fmol/μg	0.2			1	LC−MS/MS	Absolute										http://www.ncbi.nlm.nih.gov/pubmed/23082789	35
Solute carrier organic anion transporter family member 2B1	SLCO2B1, KIAA0880, OATP2B1, OATPB, SLC21A9	Organic anion transporter B (OATP-B), Organic anion transporter polypeptide-related protein 2 (OATP-RP2, OATPRP2), Solute carrier family 21 member 9	O94956	Human	Liver	Cryopreserved Human Hepatocytes	1.7		fmol/μg	0.14			1	LC−MS/MS	Absolute										http://www.ncbi.nlm.nih.gov/pubmed/23082789	35
Solute carrier organic anion transporter family member 2B1	SLCO2B1, KIAA0880, OATP2B1, OATPB, SLC21A9	Organic anion transporter B (OATP-B), Organic anion transporter polypeptide-related protein 2 (OATP-RP2, OATPRP2), Solute carrier family 21 member 9	O94956	Human	Liver	Cryopreserved Human Hepatocytes	1.82		fmol/μg	0.11			1	LC−MS/MS	Absolute										http://www.ncbi.nlm.nih.gov/pubmed/23082789	35
Solute carrier organic anion transporter family member 2B1	SLCO2B1, KIAA0880, OATP2B1, OATPB, SLC21A9	Organic anion transporter B (OATP-B), Organic anion transporter polypeptide-related protein 2 (OATP-RP2, OATPRP2), Solute carrier family 21 member 9	O94956	Human	Liver	Cryopreserved Human Hepatocytes	1.55		fmol/μg	0.15			1	LC−MS/MS	Absolute										http://www.ncbi.nlm.nih.gov/pubmed/23082789	35
Solute carrier organic anion transporter family member 2B1	SLCO2B1, KIAA0880, OATP2B1, OATPB, SLC21A9	Organic anion transporter B (OATP-B), Organic anion transporter polypeptide-related protein 2 (OATP-RP2, OATPRP2), Solute carrier family 21 member 9	O94956	Human	Liver	Cryopreserved Human Hepatocytes	2.92		fmol/μg	0.16			1	LC−MS/MS	Absolute										http://www.ncbi.nlm.nih.gov/pubmed/23082789	35
Solute carrier organic anion transporter family member 2B1	SLCO2B1, KIAA0880, OATP2B1, OATPB, SLC21A9	Organic anion transporter B (OATP-B), Organic anion transporter polypeptide-related protein 2 (OATP-RP2, OATPRP2), Solute carrier family 21 member 9	O94956	Human	Liver	Cryopreserved Human Hepatocytes	1.42		fmol/μg	0.16			1	LC−MS/MS	Absolute										http://www.ncbi.nlm.nih.gov/pubmed/23082789	35
Cytochrome P450 2E1	CYP2E1	4-nitrophenol 2-hydroxylase, CYPIIE1, Cytochrome P450-J	P05181	Human	Liver	Homogenate	16.1		pmol/mg homogenate protein				1	ELISA	Absolute		54 years	M	Caucasian	Subanachnoid hemorrhage	2 packs per day X 30–40 year	1 Quart/day X 30–40 years			http://www.ncbi.nlm.nih.gov/pubmed/20021182	36
Cytochrome P450 2E1	CYP2E1	4-nitrophenol 2-hydroxylase, CYPIIE1, Cytochrome P450-J	P05181	Human	Liver	Homogenate	25.6		pmol/mg homogenate protein				1	ELISA	Absolute		42 years	F	Caucasian	Anoxia	1.5 packs per day/25 years	Negative Response (NR)			http://www.ncbi.nlm.nih.gov/pubmed/20021182	36
Cytochrome P450 2E1	CYP2E1	4-nitrophenol 2-hydroxylase, CYPIIE1, Cytochrome P450-J	P05181	Human	Liver	Homogenate	17.9		pmol/mg homogenate protein				1	ELISA	Absolute		45 years	M	Caucasian	Subanachnoid hemorrhage	5–6 packs per day	12 Beers/week			http://www.ncbi.nlm.nih.gov/pubmed/20021182	36
Cytochrome P450 2E1	CYP2E1	4-nitrophenol 2-hydroxylase, CYPIIE1, Cytochrome P450-J	P05181	Human	Liver	Homogenate	15.2		pmol/mg homogenate protein				1	ELISA	Absolute		77 years	F	Caucasian	Subanachnoid hemorrhage	Negative Response (NR)	Negative Response (NR)			http://www.ncbi.nlm.nih.gov/pubmed/20021182	36
Cytochrome P450 2E1	CYP2E1	4-nitrophenol 2-hydroxylase, CYPIIE1, Cytochrome P450-J	P05181	Human	Liver	Homogenate	10.9		pmol/mg homogenate protein				1	ELISA	Absolute		54 years	F	Hispanic	Subanachnoid hemorrhage	Unknown	3 Drinks/day			http://www.ncbi.nlm.nih.gov/pubmed/20021182	36
Cytochrome P450 2E1	CYP2E1	4-nitrophenol 2-hydroxylase, CYPIIE1, Cytochrome P450-J	P05181	Human	Liver	Homogenate	12.2		pmol/mg homogenate protein				1	ELISA	Absolute		42 years	F	Caucasian	Subanachnoid hemorrhage		1 packs per day X 20 years			http://www.ncbi.nlm.nih.gov/pubmed/20021182	36
Cytochrome P450 2E1	CYP2E1	4-nitrophenol 2-hydroxylase, CYPIIE1, Cytochrome P450-J	P05181	Human	Liver	Homogenate	25		pmol/mg homogenate protein				1	ELISA	Absolute		45 years	M	Black	Subanachnoid hemorrhage	Quit 15 years	Social, quit 7 years			http://www.ncbi.nlm.nih.gov/pubmed/20021182	36
Cytochrome P450 2E1	CYP2E1	4-nitrophenol 2-hydroxylase, CYPIIE1, Cytochrome P450-J	P05181	Human	Liver	Homogenate	12.4		pmol/mg homogenate protein				1	ELISA	Absolute		61 years	M	Caucasian	Subanachnoid hemorrhage	Quit 11 years	Quit 11 years			http://www.ncbi.nlm.nih.gov/pubmed/20021182	36
Cytochrome P450 2E1	CYP2E1	4-nitrophenol 2-hydroxylase, CYPIIE1, Cytochrome P450-J	P05181	Human	Liver	Homogenate	21.5		pmol/mg homogenate protein				1	ELISA	Absolute		31 years	M	Caucasian	Gun shot wound- head	1.5 packs per day X 5–6 years	Beer			http://www.ncbi.nlm.nih.gov/pubmed/20021182	36
Cytochrome P450 2E1	CYP2E1	4-nitrophenol 2-hydroxylase, CYPIIE1, Cytochrome P450-J	P05181	Human	Liver	Homogenate	20.9		pmol/mg homogenate protein				1	ELISA	Absolute		63 years	M	Black	Closed head injury		1 Gallon gin/day			http://www.ncbi.nlm.nih.gov/pubmed/20021182	36
Cytochrome P450 2E1	CYP2E1	4-nitrophenol 2-hydroxylase, CYPIIE1, Cytochrome P450-J	P05181	Human	Liver	Homogenate	24.6		pmol/mg homogenate protein				1	ELISA	Absolute		36 years	F	Caucasian	Gun shot wound- head	Negative Response (NR)	Negative Response (NR)			http://www.ncbi.nlm.nih.gov/pubmed/20021182	36
[truncated: 1,395 more rows]
